# Supplementary material for: (2E)-1-[2,3-Dichloro-6-methyl-5-(trifluoro­meth­yl)phen­yl]-2-(1-phenyl­ethyl­idene)hydrazine
Source: Acta Crystallogr Sect E Struct Rep Online. 2012 Oct 20;68(Pt 11):o3189. doi: 10.1107/S1600536812042419 (PMC3515280; doi:10.1107/S1600536812042419)
Supplement: Supplementary file 1 [file e-68-o3189-sup1.cif]

##############################################################################
#                                                                            #
# This CIF contains the data in a paper accepted for publication in          #
# Acta Crystallographica Section E. It conforms to the requirements of       #
# Notes for Authors for Acta Crystallographica Section E, and has been       #
# peer reviewed under the auspices of the IUCr Commission on Journals.       #
#                                                                            #
# Full details of the Crystallographic Information File format               #
# are given in the paper "The Crystallographic Information File (CIF):       #
# a New Standard Archive File for Crystallography" by S. R. Hall, F. H.      #
# Allen and I. D. Brown [Acta Cryst. (1991), A47, 655-685].                  #
#                                                                            #
# The current version of the core CIF dictionary is obtainable from          #
# ftp://ftp.iucr.org/pub/cif_core.dic.                                       #
#                                                                            #
# Software is freely available for graphical display of the structure(s)     #
# in this CIF. For information consult the CIF software page                 #
# http://www.iucr.org/resources/cif/software.                                #
#                                                                            #
# This file may be used for bona fide research purposes within the           #
# scientific community so long as proper attribution is given to the journal # 
# article from which it was obtained.                                        #
#                                                                            #
##############################################################################
data_global
_audit_creation_method     'form.cif (version 2.0)'
_journal_data_validation_number     ?
_journal_date_recd_electronic     2012-09-28
_journal_date_accepted     2012-10-10
_journal_name_full     'Acta Crystallographica, Section E'
_journal_year     2012
_journal_volume     68
_journal_issue     11
_journal_page_first     o3189
_journal_page_last     o3189
_journal_paper_category     QO
_journal_paper_doi     10.1107/S1600536812042419
_journal_coeditor_code     HB6964
_publ_contact_author_name     'Prof. Fun, Hoong-Kun'
_publ_contact_author_address
;
      X-ray Crystallography Unit
      School of Physics
      Universiti Sains Malaysia
      11800 USM, Penang
      MALAYSIA
;
_publ_contact_author_email     'hkfun@usm.my'
_publ_contact_author_fax     '604 6579150'
_publ_contact_author_phone     '604 6533652'
_publ_section_title
;\
(2<i>E</i>)-1-[2,3-Dichloro-6-methyl-5-(trifluoromethyl)phenyl]-2-(1-\
phenylethylidene)hydrazine
;
loop_
    _publ_author_name
    _publ_author_footnote
    _publ_author_address
    'Hoong-Kun Fun'
;
      Thomson Reuters ResearcherID: A-3561-2009.
;
;
      X-ray Crystallography Unit
      School of Physics
      Universiti Sains Malaysia
      11800 USM, Penang
      Malaysia
      Department of Pharmaceutical Chemistry
      College of Pharmacy
      King Saud University
      PO Box 2457
      Riyadh 11451
      Saudi Arabia
;
    'Wan-Sin Loh'
;
      Thomson Reuters ResearcherID: C-7581-2009.
;
;
      X-ray Crystallography Unit
      School of Physics
      Universiti Sains Malaysia
      11800 USM, Penang
      Malaysia
;
    'Manjunath Bhat' ?
;
      Sequent Scientific Limited
      Baikampady
      Karnataka
      India
      Department of Chemistry
      Mangalore University
      Mangalagangothri
      Mangalore 574 199
      India
;
    'T. Arulmoli  ' ?
;
      Sequent Scientific Limited
      Baikampady
      Karnataka
      India
;
    'G. K. Nagaraja' ?
;
      Department of Chemistry
      Mangalore University
      Mangalagangothri
      Mangalore 574 199
      India
;
data_I
_audit_creation_method     SHELXL-97
_chemical_name_systematic
;
(2<i>E</i>)-1-[2,3-Dichloro-6-methyl-5-(trifluoromethyl)phenyl]-2-
(1-phenylethylidene)hydrazine
;
_chemical_name_common     ?
_chemical_formula_moiety     'C16 H13 Cl2 F3 N2'
_chemical_formula_sum     'C16 H13 Cl2 F3 N2'
_chemical_formula_iupac     'C16 H13 Cl2 F3 N2'
_chemical_formula_weight     361.18
_chemical_melting_point     ?
_symmetry_cell_setting     monoclinic
_symmetry_space_group_name_H-M     'P 21/c'
_symmetry_space_group_name_Hall     '-P 2ybc'
loop_
    _symmetry_equiv_pos_as_xyz
    'x, y, z'
    '-x, y+1/2, -z+1/2'
    '-x, -y, -z'
    'x, -y-1/2, z-1/2'
_cell_length_a     11.2600(16)
_cell_length_b     11.4025(17)
_cell_length_c     14.8398(16)
_cell_angle_alpha     90.00
_cell_angle_beta     123.773(7)
_cell_angle_gamma     90.00
_cell_volume     1583.8(4)
_cell_formula_units_Z     4
_cell_measurement_reflns_used     9943
_cell_measurement_theta_min     2.43
_cell_measurement_theta_max     32.58
_cell_measurement_temperature     100.0(10)
_exptl_crystal_description     'block'
_exptl_crystal_colour     'yellow'
_exptl_crystal_size_max     0.32
_exptl_crystal_size_mid     0.26
_exptl_crystal_size_min     0.22
_exptl_crystal_density_diffrn     1.515
_exptl_crystal_density_meas     ?
_exptl_crystal_density_method     'not measured'
_exptl_crystal_F_000     736
_exptl_absorpt_coefficient_mu     0.440
_exptl_absorpt_correction_type     multi-scan
_exptl_absorpt_process_details     '(<i>SADABS</i>); Bruker, 2009)'
_exptl_absorpt_correction_T_min     0.8717
_exptl_absorpt_correction_T_max     0.9110
_exptl_special_details
;
The crystal was placed in the cold stream of an Oxford Cryosystems Cobra
open-flow nitrogen cryostat (Cosier & Glazer, 1986) operating at 100.0(1) K.
;
_diffrn_ambient_temperature     100.00(10)
_diffrn_radiation_type     MoK\a
_diffrn_radiation_wavelength     0.71073
_diffrn_radiation_source     'fine-focus sealed tube'
_diffrn_radiation_monochromator     graphite
_diffrn_measurement_device_type     'Bruker SMART APEXII Duo CCD'
_diffrn_measurement_method     '\f and \w scans'
_diffrn_detector_area_resol_mean     ?
_diffrn_reflns_number     22269
_diffrn_reflns_av_R_equivalents     0.0230
_diffrn_reflns_av_sigmaI/netI     0.0210
_diffrn_reflns_theta_min     2.43
_diffrn_reflns_theta_max     32.58
_diffrn_reflns_theta_full     32.58
_diffrn_measured_fraction_theta_max     0.991
_diffrn_measured_fraction_theta_full     0.991
_diffrn_reflns_limit_h_min     -17
_diffrn_reflns_limit_h_max     17
_diffrn_reflns_limit_k_min     -17
_diffrn_reflns_limit_k_max     16
_diffrn_reflns_limit_l_min     -22
_diffrn_reflns_limit_l_max     22
_diffrn_standards_number     0
_diffrn_standards_interval_count     .
_diffrn_standards_interval_time     .
_diffrn_standards_decay_%     ?
_refine_special_details
;
Refinement of <i>F</i>^2^ against ALL reflections. The weighted <i>R</i>-factor
<i>wR</i> and goodness of fit <i>S</i> are based on <i>F</i>^2^, conventional
<i>R</i>-factors <i>R</i> are based on <i>F</i>, with <i>F</i> set to zero for
negative <i>F</i>^2^. The threshold expression of <i>F</i>^2^ >
\s(<i>F</i>^2^) is used only for calculating <i>R</i>-factors(gt) <i>etc</i>.
and is not relevant to the choice of reflections for refinement.
<i>R</i>-factors based on <i>F</i>^2^ are statistically about twice as large
as those based on <i>F</i>, and <i>R</i>- factors based on ALL data will be
even larger.
;
_reflns_number_total     5714
_reflns_number_gt     5043
_reflns_threshold_expression     I>2\s(I)
_refine_ls_structure_factor_coef     Fsqd
_refine_ls_matrix_type     full
_refine_ls_R_factor_all     0.0341
_refine_ls_R_factor_gt     0.0293
_refine_ls_wR_factor_gt     0.0867
_refine_ls_wR_factor_ref     0.0903
_refine_ls_goodness_of_fit_ref     1.018
_refine_ls_restrained_S_all     1.018
_refine_ls_number_reflns     5714
_refine_ls_number_parameters     210
_refine_ls_number_restraints     0
_refine_ls_hydrogen_treatment     constr
_refine_ls_weighting_scheme     calc
_refine_ls_weighting_details
         'calc w=1/[\s^2^(Fo^2^)+(0.0515P)^2^+0.4114P] where P=(Fo^2^+2Fc^2^)/3'
_atom_sites_solution_hydrogens     geom
_atom_sites_solution_primary     direct
_atom_sites_solution_secondary     difmap
_refine_ls_shift/su_max     0.001
_refine_ls_shift/su_mean     <0.001
_refine_diff_density_max     0.485
_refine_diff_density_min     -0.273
_refine_ls_extinction_method     none
_refine_ls_extinction_coef     ?
loop_
    _atom_type_symbol
    _atom_type_description
    _atom_type_scat_dispersion_real
    _atom_type_scat_dispersion_imag
    _atom_type_scat_source
    'C' 'C' 0.0033 0.0016
                         'International Tables Vol C Tables 4.2.6.8 and 6.1.1.4'
    'H' 'H' 0.0000 0.0000
                         'International Tables Vol C Tables 4.2.6.8 and 6.1.1.4'
    'N' 'N' 0.0061 0.0033
                         'International Tables Vol C Tables 4.2.6.8 and 6.1.1.4'
    'F' 'F' 0.0171 0.0103
                         'International Tables Vol C Tables 4.2.6.8 and 6.1.1.4'
    'Cl' 'Cl' 0.1484 0.1585
                         'International Tables Vol C Tables 4.2.6.8 and 6.1.1.4'
_computing_data_collection     'APEX2 (Bruker, 2009)'
_computing_cell_refinement     'SAINT (Bruker, 2009)'
_computing_data_reduction     'SAINT (Bruker, 2009)'
_computing_structure_solution     'SHELXTL (Sheldrick, 2008)'
_computing_structure_refinement     'SHELXTL (Sheldrick, 2008)'
_computing_molecular_graphics     'SHELXTL (Sheldrick, 2008)'
_computing_publication_material
;
SHELXTL (Sheldrick, 2008), PLATON (Spek, 2009)
;
loop_
    _atom_site_type_symbol
    _atom_site_label
    _atom_site_fract_x
    _atom_site_fract_y
    _atom_site_fract_z
    _atom_site_U_iso_or_equiv
    _atom_site_adp_type
    _atom_site_calc_flag
    _atom_site_refinement_flags
    _atom_site_occupancy
    _atom_site_symmetry_multiplicity
    _atom_site_disorder_assembly
    _atom_site_disorder_group
    Cl Cl1 0.07133(2) 0.57463(2) 0.919947(18) 0.02243(6) Uani d . 1 1 . .
    Cl Cl2 0.27412(3) 0.51560(3) 1.16881(2) 0.03137(7) Uani d . 1 1 . .
    F F1 0.76376(7) 0.64100(7) 1.26985(6) 0.04073(19) Uani d . 1 1 . .
    F F2 0.72355(7) 0.79611(5) 1.17471(5) 0.02773(13) Uani d . 1 1 . .
    F F3 0.76971(7) 0.63239(6) 1.12760(7) 0.03906(18) Uani d . 1 1 . .
    N N1 0.24945(8) 0.64196(7) 0.75151(6) 0.01758(13) Uani d . 1 1 . .
    N N2 0.21577(8) 0.68019(7) 0.82355(6) 0.01970(14) Uani d . 1 1 . .
    H H1 0.1231 0.6830 0.7982 0.024 Uiso d R 1 1 . .
    C C1 0.08557(10) 0.60301(8) 0.46427(7) 0.02097(16) Uani d . 1 1 . .
    H H1A -0.0116 0.6165 0.4387 0.025 Uiso calc R 1 1 . .
    C C2 0.11987(11) 0.56352(9) 0.39242(8) 0.02343(17) Uani d . 1 1 . .
    H H2A 0.0464 0.5506 0.3184 0.028 Uiso calc R 1 1 . .
    C C3 0.26177(11) 0.54303(8) 0.42924(8) 0.02305(17) Uani d . 1 1 . .
    H H3A 0.2855 0.5160 0.3806 0.028 Uiso calc R 1 1 . .
    C C4 0.36909(10) 0.56246(8) 0.53808(8) 0.02125(16) Uani d . 1 1 . .
    H H4A 0.4660 0.5484 0.5634 0.026 Uiso calc R 1 1 . .
    C C5 0.33508(9) 0.60236(7) 0.60973(7) 0.01782(15) Uani d . 1 1 . .
    H H5A 0.4090 0.6157 0.6836 0.021 Uiso calc R 1 1 . .
    C C6 0.19245(9) 0.62302(7) 0.57366(7) 0.01647(14) Uani d . 1 1 . .
    C C7 0.15569(9) 0.66423(7) 0.65008(7) 0.01714(14) Uani d . 1 1 . .
    C C8 0.30910(9) 0.65100(7) 0.93301(7) 0.01651(14) Uani d . 1 1 . .
    C C9 0.45661(9) 0.67664(7) 0.98943(7) 0.01764(15) Uani d . 1 1 . .
    C C10 0.54176(9) 0.65007(7) 1.10045(7) 0.01872(15) Uani d . 1 1 . .
    C C11 0.48613(10) 0.60149(8) 1.15569(7) 0.02078(16) Uani d . 1 1 . .
    H H11A 0.5468 0.5845 1.2309 0.025 Uiso calc R 1 1 . .
    C C12 0.34106(10) 0.57840(8) 1.09936(7) 0.01957(15) Uani d . 1 1 . .
    C C13 0.25253(9) 0.60334(8) 0.98898(7) 0.01731(14) Uani d . 1 1 . .
    C C14 0.01767(10) 0.72840(9) 0.60945(8) 0.02298(17) Uani d . 1 1 . .
    H H14A 0.0361 0.7958 0.6565 0.034 Uiso calc R 1 1 . .
    H H14B -0.0503 0.6753 0.6102 0.034 Uiso calc R 1 1 . .
    H H14C -0.0225 0.7558 0.5353 0.034 Uiso calc R 1 1 . .
    C C15 0.51547(11) 0.73642(9) 0.93086(8) 0.02373(17) Uani d . 1 1 . .
    H H15A 0.6001 0.7824 0.9828 0.036 Uiso calc R 1 1 . .
    H H15B 0.4426 0.7885 0.8747 0.036 Uiso calc R 1 1 . .
    H H15C 0.5418 0.6770 0.8972 0.036 Uiso calc R 1 1 . .
    C C16 0.69874(10) 0.67904(8) 1.16736(8) 0.02398(18) Uani d . 1 1 . .
loop_
    _atom_site_aniso_label
    _atom_site_aniso_U_11
    _atom_site_aniso_U_22
    _atom_site_aniso_U_33
    _atom_site_aniso_U_12
    _atom_site_aniso_U_13
    _atom_site_aniso_U_23
    Cl1 0.01517(9) 0.02920(11) 0.02257(11) -0.00304(7) 0.01028(8) -0.00384(7)
    Cl2 0.02648(12) 0.04378(15) 0.02537(12) -0.00394(10) 0.01537(10) 0.00792(10)
    F1 0.0198(3) 0.0430(4) 0.0341(4) -0.0034(3) -0.0007(3) 0.0151(3)
    F2 0.0243(3) 0.0190(3) 0.0311(3) -0.0060(2) 0.0099(2) -0.0040(2)
    F3 0.0199(3) 0.0342(3) 0.0623(5) -0.0027(2) 0.0223(3) -0.0143(3)
    N1 0.0180(3) 0.0189(3) 0.0170(3) 0.0008(2) 0.0105(3) -0.0012(2)
    N2 0.0173(3) 0.0259(4) 0.0161(3) 0.0032(3) 0.0094(3) -0.0008(3)
    C1 0.0184(4) 0.0250(4) 0.0172(4) -0.0010(3) 0.0084(3) -0.0001(3)
    C2 0.0270(4) 0.0244(4) 0.0171(4) -0.0028(3) 0.0111(3) -0.0015(3)
    C3 0.0314(5) 0.0200(4) 0.0232(4) 0.0004(3) 0.0185(4) -0.0007(3)
    C4 0.0228(4) 0.0206(4) 0.0244(4) 0.0031(3) 0.0157(4) 0.0015(3)
    C5 0.0176(3) 0.0176(3) 0.0181(3) 0.0016(3) 0.0099(3) 0.0014(3)
    C6 0.0168(3) 0.0161(3) 0.0162(3) 0.0004(3) 0.0090(3) 0.0011(3)
    C7 0.0163(3) 0.0177(3) 0.0179(3) 0.0009(3) 0.0098(3) 0.0005(3)
    C8 0.0161(3) 0.0164(3) 0.0171(3) 0.0004(3) 0.0092(3) -0.0019(3)
    C9 0.0168(3) 0.0158(3) 0.0209(4) -0.0007(3) 0.0109(3) -0.0021(3)
    C10 0.0144(3) 0.0156(3) 0.0222(4) 0.0002(3) 0.0077(3) -0.0005(3)
    C11 0.0181(4) 0.0196(4) 0.0195(4) 0.0005(3) 0.0072(3) 0.0025(3)
    C12 0.0185(4) 0.0203(4) 0.0199(4) -0.0006(3) 0.0106(3) 0.0016(3)
    C13 0.0144(3) 0.0185(3) 0.0183(4) -0.0005(3) 0.0086(3) -0.0019(3)
    C14 0.0196(4) 0.0267(4) 0.0234(4) 0.0066(3) 0.0125(3) 0.0042(3)
    C15 0.0228(4) 0.0257(4) 0.0258(4) -0.0059(3) 0.0155(4) -0.0041(3)
    C16 0.0165(4) 0.0191(4) 0.0288(4) -0.0009(3) 0.0079(3) 0.0006(3)
_geom_special_details
;
All e.s.d.'s (except the e.s.d. in the dihedral angle between two l.s. planes)
are estimated using the full covariance matrix. The cell e.s.d.'s are taken
into account individually in the estimation of e.s.d.'s in distances, angles
and torsion angles; correlations between e.s.d.'s in cell parameters are only
used when they are defined by crystal symmetry. An approximate (isotropic)
treatment of cell e.s.d.'s is used for estimating e.s.d.'s involving l.s.
planes.
;
loop_
    _geom_bond_atom_site_label_1
    _geom_bond_atom_site_label_2
    _geom_bond_site_symmetry_2
    _geom_bond_distance
    _geom_bond_publ_flag
    Cl1 C13 . 1.7309(9) ?
    Cl2 C12 . 1.7340(10) ?
    F1 C16 . 1.3414(12) ?
    F2 C16 . 1.3558(11) ?
    F3 C16 . 1.3394(13) ?
    N1 C7 . 1.2952(11) ?
    N1 N2 . 1.3884(10) ?
    N2 C8 . 1.3985(11) ?
    N2 H1 . 0.8915 ?
    C1 C2 . 1.3951(13) ?
    C1 C6 . 1.4013(12) ?
    C1 H1A . 0.9500 ?
    C2 C3 . 1.3912(15) ?
    C2 H2A . 0.9500 ?
    C3 C4 . 1.3958(14) ?
    C3 H3A . 0.9500 ?
    C4 C5 . 1.3916(12) ?
    C4 H4A . 0.9500 ?
    C5 C6 . 1.4020(12) ?
    C5 H5A . 0.9500 ?
    C6 C7 . 1.4833(12) ?
    C7 C14 . 1.5075(12) ?
    C8 C13 . 1.4069(12) ?
    C8 C9 . 1.4139(12) ?
    C9 C10 . 1.4032(13) ?
    C9 C15 . 1.5165(13) ?
    C10 C11 . 1.3936(13) ?
    C10 C16 . 1.5060(13) ?
    C11 C12 . 1.3850(13) ?
    C11 H11A . 0.9500 ?
    C12 C13 . 1.3936(12) ?
    C14 H14A . 0.9800 ?
    C14 H14B . 0.9800 ?
    C14 H14C . 0.9800 ?
    C15 H15A . 0.9800 ?
    C15 H15B . 0.9800 ?
    C15 H15C . 0.9800 ?
loop_
    _geom_angle_atom_site_label_1
    _geom_angle_atom_site_label_2
    _geom_angle_atom_site_label_3
    _geom_angle_site_symmetry_1
    _geom_angle_site_symmetry_3
    _geom_angle
    _geom_angle_publ_flag
    C7 N1 N2 . . 115.99(7) ?
    N1 N2 C8 . . 117.97(7) ?
    N1 N2 H1 . . 116.3 ?
    C8 N2 H1 . . 116.5 ?
    C2 C1 C6 . . 120.91(8) ?
    C2 C1 H1A . . 119.5 ?
    C6 C1 H1A . . 119.5 ?
    C3 C2 C1 . . 119.96(9) ?
    C3 C2 H2A . . 120.0 ?
    C1 C2 H2A . . 120.0 ?
    C2 C3 C4 . . 119.63(9) ?
    C2 C3 H3A . . 120.2 ?
    C4 C3 H3A . . 120.2 ?
    C5 C4 C3 . . 120.47(9) ?
    C5 C4 H4A . . 119.8 ?
    C3 C4 H4A . . 119.8 ?
    C4 C5 C6 . . 120.44(8) ?
    C4 C5 H5A . . 119.8 ?
    C6 C5 H5A . . 119.8 ?
    C1 C6 C5 . . 118.60(8) ?
    C1 C6 C7 . . 120.82(8) ?
    C5 C6 C7 . . 120.57(7) ?
    N1 C7 C6 . . 115.64(7) ?
    N1 C7 C14 . . 123.57(8) ?
    C6 C7 C14 . . 120.78(7) ?
    N2 C8 C13 . . 118.89(8) ?
    N2 C8 C9 . . 121.03(8) ?
    C13 C8 C9 . . 119.91(8) ?
    C10 C9 C8 . . 117.49(8) ?
    C10 C9 C15 . . 122.61(8) ?
    C8 C9 C15 . . 119.82(8) ?
    C11 C10 C9 . . 122.64(8) ?
    C11 C10 C16 . . 116.48(8) ?
    C9 C10 C16 . . 120.81(8) ?
    C12 C11 C10 . . 119.05(8) ?
    C12 C11 H11A . . 120.5 ?
    C10 C11 H11A . . 120.5 ?
    C11 C12 C13 . . 120.24(8) ?
    C11 C12 Cl2 . . 118.45(7) ?
    C13 C12 Cl2 . . 121.31(7) ?
    C12 C13 C8 . . 120.66(8) ?
    C12 C13 Cl1 . . 119.65(7) ?
    C8 C13 Cl1 . . 119.69(7) ?
    C7 C14 H14A . . 109.5 ?
    C7 C14 H14B . . 109.5 ?
    H14A C14 H14B . . 109.5 ?
    C7 C14 H14C . . 109.5 ?
    H14A C14 H14C . . 109.5 ?
    H14B C14 H14C . . 109.5 ?
    C9 C15 H15A . . 109.5 ?
    C9 C15 H15B . . 109.5 ?
    H15A C15 H15B . . 109.5 ?
    C9 C15 H15C . . 109.5 ?
    H15A C15 H15C . . 109.5 ?
    H15B C15 H15C . . 109.5 ?
    F3 C16 F1 . . 106.72(9) ?
    F3 C16 F2 . . 106.25(8) ?
    F1 C16 F2 . . 105.61(8) ?
    F3 C16 C10 . . 113.04(8) ?
    F1 C16 C10 . . 112.18(8) ?
    F2 C16 C10 . . 112.51(8) ?
loop_
    _geom_torsion_atom_site_label_1
    _geom_torsion_atom_site_label_2
    _geom_torsion_atom_site_label_3
    _geom_torsion_atom_site_label_4
    _geom_torsion_site_symmetry_1
    _geom_torsion_site_symmetry_2
    _geom_torsion_site_symmetry_3
    _geom_torsion_site_symmetry_4
    _geom_torsion
    _geom_torsion_publ_flag
    C7 N1 N2 C8 . . . . 175.65(8) ?
    C6 C1 C2 C3 . . . . 0.26(14) ?
    C1 C2 C3 C4 . . . . -0.15(14) ?
    C2 C3 C4 C5 . . . . -0.14(14) ?
    C3 C4 C5 C6 . . . . 0.32(13) ?
    C2 C1 C6 C5 . . . . -0.09(13) ?
    C2 C1 C6 C7 . . . . -179.58(8) ?
    C4 C5 C6 C1 . . . . -0.21(13) ?
    C4 C5 C6 C7 . . . . 179.29(8) ?
    N2 N1 C7 C6 . . . . -179.96(7) ?
    N2 N1 C7 C14 . . . . 0.51(13) ?
    C1 C6 C7 N1 . . . . 157.04(8) ?
    C5 C6 C7 N1 . . . . -22.44(12) ?
    C1 C6 C7 C14 . . . . -23.41(12) ?
    C5 C6 C7 C14 . . . . 157.11(8) ?
    N1 N2 C8 C13 . . . . -131.65(8) ?
    N1 N2 C8 C9 . . . . 53.07(11) ?
    N2 C8 C9 C10 . . . . 176.75(8) ?
    C13 C8 C9 C10 . . . . 1.52(12) ?
    N2 C8 C9 C15 . . . . -0.17(12) ?
    C13 C8 C9 C15 . . . . -175.40(8) ?
    C8 C9 C10 C11 . . . . -0.74(13) ?
    C15 C9 C10 C11 . . . . 176.09(8) ?
    C8 C9 C10 C16 . . . . -177.55(8) ?
    C15 C9 C10 C16 . . . . -0.72(13) ?
    C9 C10 C11 C12 . . . . -0.09(14) ?
    C16 C10 C11 C12 . . . . 176.85(8) ?
    C10 C11 C12 C13 . . . . 0.13(14) ?
    C10 C11 C12 Cl2 . . . . 178.90(7) ?
    C11 C12 C13 C8 . . . . 0.68(13) ?
    Cl2 C12 C13 C8 . . . . -178.05(7) ?
    C11 C12 C13 Cl1 . . . . -179.68(7) ?
    Cl2 C12 C13 Cl1 . . . . 1.59(11) ?
    N2 C8 C13 C12 . . . . -176.86(8) ?
    C9 C8 C13 C12 . . . . -1.53(13) ?
    N2 C8 C13 Cl1 . . . . 3.50(11) ?
    C9 C8 C13 Cl1 . . . . 178.83(6) ?
    C11 C10 C16 F3 . . . . 127.38(9) ?
    C9 C10 C16 F3 . . . . -55.61(12) ?
    C11 C10 C16 F1 . . . . 6.65(12) ?
    C9 C10 C16 F1 . . . . -176.35(8) ?
    C11 C10 C16 F2 . . . . -112.26(10) ?
    C9 C10 C16 F2 . . . . 64.74(12) ?
loop_
    _geom_hbond_atom_site_label_D
    _geom_hbond_atom_site_label_H
    _geom_hbond_atom_site_label_A
    _geom_hbond_site_symmetry_A
    _geom_hbond_distance_DH
    _geom_hbond_distance_HA
    _geom_hbond_distance_DA
    _geom_hbond_angle_DHA
    _geom_hbond_publ_flag
    C1 H1A F1 1_454 0.95 2.39 3.1652(14) 139 yes
    C15 H15A F2 . 0.98 2.38 3.1018(13) 130 yes
_iucr_refine_instructions_details
;
TITL mo_gkn12a_0m in P21/c (100K)
CELL  0.71073   11.2600   11.4025   14.8398    90.000   123.773    90.000
ZERR  4           0.0016    0.0017    0.0016     0.000     0.007     0.000
LATT   1
SYMM             - X ,    0.50000 + Y ,    0.50000 - Z
SFAC C H N F CL
UNIT 64 52 8 12 8
TEMP -173.000
SIZE 0.216 0.26 0.321
L.S. 10
BOND $H
FMAP 2 1 60
OMIT 1 2 2
OMIT -1 2 3
ACTA
CONF
PLAN 20
WGHT      0.0515      0.4114
FVAR       0.52649
CL1   5    0.071327    0.574628    0.919947    11.00000    0.01517    0.02920 =
         0.02256   -0.00384    0.01028   -0.00304
CL2   5    0.274122    0.515603    1.168811    11.00000    0.02648    0.04378 =
         0.02537    0.00792    0.01537   -0.00394
F1    4    0.763765    0.640995    1.269846    11.00000    0.01984    0.04298 =
         0.03412    0.01511   -0.00069   -0.00341
F2    4    0.723549    0.796112    1.174708    11.00000    0.02426    0.01904 =
         0.03113   -0.00398    0.00995   -0.00603
F3    4    0.769707    0.632390    1.127599    11.00000    0.01990    0.03417 =
         0.06225   -0.01429    0.02230   -0.00273
N1    3    0.249447    0.641965    0.751506    11.00000    0.01799    0.01892 =
         0.01701   -0.00122    0.01047    0.00080
N2    3    0.215766    0.680195    0.823553    11.00000    0.01734    0.02585 =
         0.01609   -0.00082    0.00940    0.00316
AFIX   3
H1    2    0.123106    0.682995    0.798203    11.00000   -1.20000
AFIX   0
C1    1    0.085574    0.603011    0.464265    11.00000    0.01838    0.02500 =
         0.01717   -0.00011    0.00842   -0.00102
AFIX  43
H1A   2   -0.011564    0.616525    0.438674    11.00000   -1.20000
AFIX   0
C2    1    0.119865    0.563519    0.392416    11.00000    0.02696    0.02440 =
         0.01707   -0.00152    0.01109   -0.00281
AFIX  43
H2A   2    0.046361    0.550626    0.318392    11.00000   -1.20000
AFIX   0
C3    1    0.261771    0.543028    0.429243    11.00000    0.03138    0.02002 =
         0.02316   -0.00066    0.01853    0.00045
AFIX  43
H3A   2    0.285491    0.515960    0.380581    11.00000   -1.20000
AFIX   0
C4    1    0.369093    0.562463    0.538083    11.00000    0.02281    0.02056 =
         0.02444    0.00153    0.01565    0.00311
AFIX  43
H4A   2    0.466043    0.548355    0.563437    11.00000   -1.20000
AFIX   0
C5    1    0.335077    0.602362    0.609726    11.00000    0.01763    0.01759 =
         0.01812    0.00138    0.00987    0.00161
AFIX  43
H5A   2    0.408997    0.615689    0.683562    11.00000   -1.20000
AFIX   0
C6    1    0.192449    0.623019    0.573659    11.00000    0.01679    0.01610 =
         0.01625    0.00110    0.00901    0.00037
C7    1    0.155692    0.664226    0.650083    11.00000    0.01628    0.01773 =
         0.01791    0.00050    0.00982    0.00085
C8    1    0.309104    0.651000    0.933010    11.00000    0.01610    0.01636 =
         0.01706   -0.00192    0.00922    0.00040
C9    1    0.456611    0.676643    0.989430    11.00000    0.01681    0.01580 =
         0.02091   -0.00206    0.01086   -0.00074
C10   1    0.541758    0.650066    1.100446    11.00000    0.01437    0.01560 =
         0.02215   -0.00051    0.00765    0.00017
C11   1    0.486133    0.601489    1.155689    11.00000    0.01805    0.01964 =
         0.01949    0.00251    0.00724    0.00053
AFIX  43
H11A  2    0.546847    0.584453    1.230901    11.00000   -1.20000
AFIX   0
C12   1    0.341061    0.578403    1.099363    11.00000    0.01848    0.02028 =
         0.01990    0.00158    0.01064   -0.00061
C13   1    0.252532    0.603343    0.988985    11.00000    0.01443    0.01848 =
         0.01825   -0.00192    0.00861   -0.00052
C14   1    0.017672    0.728400    0.609454    11.00000    0.01964    0.02667 =
         0.02342    0.00421    0.01246    0.00657
AFIX 137
H14A  2    0.036047    0.795805    0.656504    11.00000   -1.50000
H14B  2   -0.050259    0.675338    0.610179    11.00000   -1.50000
H14C  2   -0.022500    0.755777    0.535268    11.00000   -1.50000
AFIX   0
C15   1    0.515466    0.736422    0.930859    11.00000    0.02276    0.02575 =
         0.02583   -0.00405    0.01547   -0.00588
AFIX 137
H15A  2    0.600085    0.782412    0.982798    11.00000   -1.50000
H15B  2    0.442551    0.788486    0.874692    11.00000   -1.50000
H15C  2    0.541798    0.677001    0.897238    11.00000   -1.50000
AFIX   0
C16   1    0.698739    0.679039    1.167359    11.00000    0.01645    0.01909 =
         0.02884    0.00058    0.00790   -0.00089
HKLF 4 1  1.0000  0.0000  0.0000  0.0000 -1.0000  0.0000 -1.0000  0.0000 -1.0000
REM  mo_gkn12a_0m in P21/c (100K)
REM R1 =  0.0293 for   5043 Fo > 4sig(Fo)  and  0.0341 for all   5714 data
REM    210 parameters refined using      0 restraints
END
REM Highest difference peak  0.485,  deepest hole -0.273,  1-sigma level  0.053
Q1    1   0.3552  0.5827  0.5796  11.00000  0.05    0.49
Q2    1   0.2962  0.5861  1.0421  11.00000  0.05    0.48
Q3    1   0.2795  0.6295  0.9590  11.00000  0.05    0.47
Q4    1   0.5065  0.6258  1.1182  11.00000  0.05    0.44
Q5    1   0.1800  0.6420  0.6149  11.00000  0.05    0.44
Q6    1   0.3834  0.6607  0.9586  11.00000  0.05    0.44
Q7    1   0.1401  0.6123  0.5178  11.00000  0.05    0.43
Q8    1   0.4130  0.5847  1.1274  11.00000  0.05    0.43
Q9    1   0.2643  0.6108  0.5950  11.00000  0.05    0.42
Q10   1   0.2014  0.6562  0.6995  11.00000  0.05    0.42
Q11   1   0.4981  0.6634  1.0434  11.00000  0.05    0.41
Q12   1   0.1101  0.5778  0.4396  11.00000  0.05    0.41
Q13   1   0.1987  0.5545  0.4149  11.00000  0.05    0.40
Q14   1   0.6225  0.6640  1.1369  11.00000  0.05    0.39
Q15   1   0.0981  0.6967  0.6382  11.00000  0.05    0.37
Q16   1   0.3052  0.5487  0.4831  11.00000  0.05    0.37
Q17   1   0.2624  0.6616  0.8784  11.00000  0.05    0.37
Q18   1   0.4797  0.7024  0.9604  11.00000  0.05    0.29
Q19   1   0.2712  0.4784  1.1387  11.00000  0.05    0.29
Q20   1   0.0690  0.6081  0.8751  11.00000  0.05    0.28
;
