# Supplementary material for: (2E)-1-[2,3-Dichloro-6-methyl-5-(trifluoro­meth­yl)phen­yl]-2-(1-phenyl­ethyl­idene)hydrazine
Source: Acta Crystallogr Sect E Struct Rep Online. 2012 Oct 20;68(Pt 11):o3189. doi: 10.1107/S1600536812042419 (PMC3515280; doi:10.1107/S1600536812042419)
Supplement: Supplementary file 2 [file e-68-o3189-Isup2.hkl]

# 
# h,k,l, Fc-squared, Fo-squared, sigma(Fo-squared) and status flag 
# 
data_I
_shelx_title ' mo_gkn12a_0m in P21/c (100K)' 
_shelx_refln_list_code          4 
_shelx_F_calc_maximum      185.32 
_exptl_crystal_F_000       736.00 
_reflns_d_resolution_high  0.6599 
 
loop_ 
 _symmetry_equiv_pos_as_xyz 
 'x, y, z' 
 '-x, y+1/2, -z+1/2' 
 '-x, -y, -z' 
 'x, -y-1/2, z-1/2' 
 
_cell_length_a    11.2600 
_cell_length_b    11.4025 
_cell_length_c    14.8398 
_cell_angle_alpha  90.000 
_cell_angle_beta  123.773 
_cell_angle_gamma  90.000 
 
_shelx_F_squared_multiplier     1.000 
 
loop_ 
 _refln_index_h 
 _refln_index_k 
 _refln_index_l 
 _refln_F_squared_calc 
 _refln_F_squared_meas 
 _refln_F_squared_sigma 
 _refln_observed_status 
   2   0   0    20085.24    19803.31    375.00 o 
   3   0   0      372.93      345.81     10.00 o 
   4   0   0    20302.51    20703.53    269.69 o 
   5   0   0     5394.77     5720.59     86.60 o 
   6   0   0     4203.00     4051.08     53.05 o 
   7   0   0      505.10      504.11      9.20 o 
   8   0   0       85.88      104.22      3.83 o 
   9   0   0      189.55      244.31      5.75 o 
  10   0   0      337.25      319.10      8.50 o 
  11   0   0      320.01      336.56      9.13 o 
  12   0   0      135.54      154.18      6.03 o 
  13   0   0      206.40      201.52      8.21 o 
  14   0   0       96.28      101.68      7.72 o 
   1   1   0     4571.37     4723.56    134.73 o 
   2   1   0     2508.46     2561.71     40.44 o 
   3   1   0     3804.63     3821.11     51.41 o 
   4   1   0      381.51      393.00      4.39 o 
   5   1   0      398.57      423.39      4.83 o 
   6   1   0      397.85      390.01      4.63 o 
   7   1   0      237.21      236.49      3.22 o 
   8   1   0       63.85       57.71      1.86 o 
   9   1   0       41.33       46.57      1.91 o 
  10   1   0       24.92       25.72      1.94 o 
  11   1   0      181.19      186.42      4.47 o 
  12   1   0        9.73       10.24      1.71 o 
  13   1   0       22.62       28.70      2.35 o 
  14   1   0        3.48        6.96      1.84 o 
   0   2   0      542.49      609.26     18.31 o 
   1   2   0      751.21      799.44     15.60 o 
   2   2   0     1431.29     1464.23    108.38 o 
   3   2   0     1605.50     1729.35     20.80 o 
   4   2   0     1187.30     1342.11     14.86 o 
   5   2   0     1490.38     1536.24     17.10 o 
   6   2   0     1484.09     1465.07     15.18 o 
   7   2   0      145.39      141.00      2.35 o 
   8   2   0        0.06        0.85      0.71 o 
   9   2   0      546.94      533.96      7.81 o 
  10   2   0       89.63       90.93      3.08 o 
  11   2   0      290.34      281.27      9.10 o 
  12   2   0       92.22      102.63      4.93 o 
  13   2   0      102.91      117.33      4.45 o 
  14   2   0       73.90       79.81      4.28 o 
   1   3   0    19713.86    21295.06    600.40 o 
   2   3   0        0.55       -0.97      0.97 o 
   3   3   0     1545.75     1570.78     18.94 o 
   4   3   0     7270.11     7720.88     71.29 o 
   5   3   0      279.98      232.56      3.05 o 
   6   3   0      298.24      320.52      4.05 o 
   7   3   0       45.50       39.84      1.85 o 
   8   3   0      132.42      103.41      2.47 o 
   9   3   0      113.14      131.16      4.59 o 
  10   3   0     1824.17     1818.23     28.09 o 
  11   3   0      437.88      427.96      9.28 o 
  12   3   0        7.05        6.42      3.54 o 
  13   3   0        7.68       11.38      2.08 o 
   0   4   0    11306.63    12917.29    366.21 o 
   1   4   0       43.16       34.93      0.82 o 
   2   4   0     1227.77     1379.21     21.65 o 
   3   4   0     1811.49     1942.78     22.74 o 
   4   4   0        1.70        0.94      0.39 o 
   5   4   0      375.96      351.89      4.14 o 
   6   4   0      148.06      140.86      3.46 o 
   7   4   0     2748.51     2722.07     32.50 o 
   8   4   0      204.17      182.74      3.51 o 
   9   4   0      988.23      920.20     12.22 o 
  10   4   0      187.14      193.49     11.12 o 
  11   4   0      293.32      304.00      7.31 o 
  12   4   0      164.33      163.78      4.46 o 
  13   4   0      433.86      438.26      9.49 o 
   1   5   0     2994.26     3149.14     40.35 o 
   2   5   0       24.97       16.76      1.43 o 
   3   5   0       76.12       91.36      1.72 o 
   4   5   0     1764.91     1832.48     19.72 o 
   5   5   0     1673.15     1640.62     16.63 o 
   6   5   0      113.05      106.89      2.38 o 
   7   5   0      561.75      551.03      8.68 o 
   8   5   0       79.35       92.65      2.70 o 
   9   5   0       41.91       43.01      2.95 o 
  10   5   0       64.18       57.17      2.40 o 
  11   5   0       95.65       91.04      3.22 o 
  12   5   0        2.46        2.57      1.49 o 
  13   5   0       53.00       48.56      4.25 o 
   0   6   0       35.97       38.08      1.68 o 
   1   6   0     1267.66     1323.94     17.74 o 
   2   6   0     8227.11     8373.02    111.14 o 
   3   6   0      286.19      320.98      4.47 o 
   4   6   0     2385.28     2505.87     26.66 o 
   5   6   0      116.35      139.10      2.80 o 
   6   6   0       25.07       25.05      1.60 o 
   7   6   0     3041.76     3000.51     40.38 o 
   8   6   0       11.11       14.05      1.36 o 
   9   6   0       11.95        7.33      1.09 o 
  10   6   0        0.72       -0.51      1.42 o 
  11   6   0        4.68        7.63      1.52 o 
  12   6   0      541.25      539.72      9.64 o 
  13   6   0       25.51       28.87      2.84 o 
   1   7   0      159.45      142.19      2.46 o 
   2   7   0       24.93       27.00      2.48 o 
   3   7   0      389.09      414.04      6.46 o 
   4   7   0      749.15      801.62     11.12 o 
   5   7   0       85.32       89.42      1.69 o 
   6   7   0       44.74       40.78      1.41 o 
   7   7   0      161.63      155.03      3.08 o 
   8   7   0       30.10       24.70      1.48 o 
   9   7   0      174.96      160.89      3.43 o 
  10   7   0        0.44       -0.96      0.96 o 
  11   7   0        6.30        5.65      1.75 o 
  12   7   0        0.54        0.64      1.64 o 
   1   8   0      205.43      197.87      3.67 o 
   2   8   0      824.55      851.93     12.40 o 
   3   8   0      183.11      202.55      3.82 o 
   4   8   0     1890.76     1966.30     23.81 o 
   5   8   0      276.66      278.65      4.35 o 
   6   8   0       10.94       11.10      1.03 o 
   7   8   0       49.83       52.36      2.62 o 
   8   8   0      386.06      380.64      6.80 o 
   9   8   0        7.50        5.56      1.59 o 
  10   8   0        9.04        7.05      1.94 o 
  11   8   0       20.58       20.84      1.92 o 
  12   8   0       37.80       37.85      2.96 o 
   1   9   0        0.49        0.14      0.60 o 
   2   9   0      435.85      416.58      6.83 o 
   3   9   0     2173.30     2236.21     30.15 o 
   4   9   0       71.13       66.48      1.90 o 
   5   9   0       85.59       84.34      2.52 o 
   6   9   0      706.04      689.83     10.80 o 
   7   9   0       28.92       26.84      2.06 o 
   8   9   0     2033.57     2045.78     28.41 o 
   9   9   0        4.40        3.36      1.27 o 
  10   9   0        6.49        7.09      1.58 o 
  11   9   0      178.20      180.82      5.46 o 
  12   9   0      332.08      324.90     10.26 o 
   0  10   0        0.16        1.37      1.02 o 
   1  10   0        2.48        1.12      0.73 o 
   2  10   0       25.27       16.85      1.45 o 
   3  10   0      210.48      214.40      3.86 o 
   4  10   0       16.00       18.82      1.27 o 
   5  10   0      183.83      187.35      4.14 o 
   6  10   0        0.81        0.91      1.00 o 
   7  10   0        3.69        4.87      1.43 o 
   8  10   0       32.77       34.24      2.21 o 
   9  10   0       80.78       84.88      3.60 o 
  10  10   0       53.96       52.67      3.11 o 
  11  10   0       36.72       37.31      2.92 o 
   1  11   0       60.53       60.66      2.17 o 
   2  11   0      158.34      159.60      4.21 o 
   3  11   0      475.98      476.38      7.11 o 
   4  11   0      302.82      287.95      4.98 o 
   5  11   0       81.13       78.28      2.69 o 
   6  11   0       67.20       69.88      2.87 o 
   7  11   0        0.11        0.38      1.31 o 
   8  11   0        0.18        0.92      1.24 o 
   9  11   0       50.46       50.20      2.72 o 
  10  11   0        0.24       -0.02      1.47 o 
   0  12   0      290.69      302.78      9.74 o 
   1  12   0        1.34        0.11      0.96 o 
   2  12   0      469.12      454.07      7.89 o 
   3  12   0       10.60       13.70      1.28 o 
   4  12   0      165.71      166.59      4.06 o 
   5  12   0      315.65      315.02      6.22 o 
   6  12   0       38.65       37.54      2.20 o 
   7  12   0       41.17       40.39      2.36 o 
   8  12   0      216.09      208.65      5.18 o 
   9  12   0       16.83       21.25      2.09 o 
  10  12   0       13.00        7.90      2.17 o 
   1  13   0      331.81      328.50      6.40 o 
   2  13   0        8.61       10.53      1.65 o 
   3  13   0      193.11      195.60      4.60 o 
   4  13   0       20.44       22.22      1.84 o 
   5  13   0      284.64      290.06      6.05 o 
   6  13   0       54.84       51.32      2.40 o 
   7  13   0        0.07       -0.76      1.22 o 
   8  13   0        6.46        6.31      1.79 o 
   9  13   0       75.70       77.43      4.66 o 
   0  14   0       86.94       86.99      4.33 o 
   1  14   0      127.92      135.55      3.85 o 
   2  14   0        0.01        0.26      0.96 o 
   3  14   0      104.18       95.03      2.96 o 
   4  14   0       22.78       18.95      1.68 o 
   5  14   0        4.13        3.17      1.24 o 
   6  14   0      142.91      137.95      4.35 o 
   7  14   0       10.54        9.17      1.92 o 
   8  14   0        1.02        0.45      1.51 o 
   1  15   0       17.62       23.50      2.05 o 
   2  15   0        0.96        0.15      1.11 o 
   3  15   0        1.39       -0.75      1.16 o 
   4  15   0      528.81      528.99     11.17 o 
   5  15   0        6.45        3.64      1.60 o 
   6  15   0        4.03        6.83      1.59 o 
   0  16   0        0.51        1.51      2.24 o 
   1  16   0       19.28       19.72      2.30 o 
   2  16   0        5.08        4.34      1.61 o 
   3  16   0        8.01        7.88      2.10 o 
   4  16   0       32.93       32.01      2.88 o 
   5  16   0       26.97       27.51      2.38 o 
   1  17   0        4.11        3.17      2.01 o 
   2  17   0        8.35        8.80      2.57 o 
 -14   1   1       55.70       59.66      3.70 o 
 -13   1   1      149.74      164.54      4.52 o 
 -12   1   1      868.96      852.85     15.07 o 
 -11   1   1      212.22      208.93      4.67 o 
 -10   1   1      714.22      660.63      9.37 o 
  -9   1   1        8.60       25.61      1.44 o 
  -8   1   1      222.55      240.01      3.86 o 
  -7   1   1      471.04      456.98      5.94 o 
  -6   1   1     6513.53     6449.08    112.11 o 
  -5   1   1     1956.52     2035.53     27.84 o 
  -4   1   1     7867.30     8240.95     97.63 o 
  -3   1   1       36.56       29.37      1.91 o 
  -2   1   1      814.64      813.89      9.90 o 
  -1   1   1     1751.40     1678.41    122.88 o 
   0   1   1     3402.70     3612.22     92.42 o 
   1   1   1       79.55       71.23      1.51 o 
   2   1   1     1124.03     1224.54     12.31 o 
   3   1   1      440.97      443.29      4.44 o 
   4   1   1      322.30      406.68      4.27 o 
   5   1   1      498.76      499.51      6.32 o 
   6   1   1      200.55      178.17      2.39 o 
   7   1   1       36.24       34.35      1.25 o 
   8   1   1     2186.06     2127.72     25.89 o 
   9   1   1      347.87      353.14      5.76 o 
  10   1   1       25.46       19.73      1.73 o 
  11   1   1      157.93      159.47      4.16 o 
  12   1   1      227.90      233.28      5.37 o 
  13   1   1      129.70      130.66      4.18 o 
 -14   2   1        0.01        2.59      2.36 o 
 -13   2   1        5.89        3.89      2.30 o 
 -12   2   1       26.57       31.08      2.58 o 
 -11   2   1       65.97       58.88      2.71 o 
 -10   2   1      213.50      230.74      4.97 o 
  -9   2   1      612.66      651.96     10.26 o 
  -8   2   1      313.85      292.19      4.88 o 
  -7   2   1       17.33       17.01      0.99 o 
  -6   2   1        1.32        3.89      0.62 o 
  -5   2   1     1459.34     1681.48     18.53 o 
  -4   2   1      222.94      263.32      3.46 o 
  -3   2   1      372.46      426.31      6.24 o 
  -2   2   1      204.84      296.53      4.85 o 
  -1   2   1      882.04      908.85     12.44 o 
   0   2   1        1.28        3.08      0.63 o 
   1   2   1     2772.45     2759.25    144.23 o 
   3   2   1      169.97      205.97      3.44 o 
   4   2   1     4987.64     5264.16     52.00 o 
   5   2   1      848.99      931.27      9.19 o 
   6   2   1       55.44       56.56      1.27 o 
   7   2   1        0.47        3.12      0.97 o 
   8   2   1      398.61      456.19      6.04 o 
   9   2   1       39.90       34.58      1.79 o 
  10   2   1      107.61       94.11      2.76 o 
  11   2   1      365.23      370.78      9.75 o 
  12   2   1      248.74      264.59      5.80 o 
  13   2   1        9.81       11.91      1.89 o 
 -14   3   1      217.00      217.81      6.23 o 
 -13   3   1      173.47      183.41      9.18 o 
 -12   3   1       97.18      100.59      4.15 o 
 -11   3   1       66.39       72.44      2.90 o 
 -10   3   1      124.38       97.46      3.14 o 
  -9   3   1      104.10       87.23      2.81 o 
  -8   3   1        1.02        1.29      0.82 o 
  -7   3   1       52.89       48.68      1.77 o 
  -6   3   1       55.76       54.10      1.46 o 
  -5   3   1     1853.48     1957.04     21.51 o 
  -4   3   1     1071.73     1318.17     14.51 o 
  -3   3   1     4958.44     5246.23     68.56 o 
  -2   3   1       13.09       22.48      0.87 o 
   0   3   1     1083.92     1236.31     25.43 o 
   1   3   1     7571.40     7548.39    109.52 o 
   3   3   1    10082.49    10273.28    130.12 o 
   4   3   1       47.35       61.00      1.34 o 
   5   3   1     1309.67     1274.61     12.36 o 
   6   3   1       10.99        7.93      0.63 o 
   7   3   1      452.30      489.81      5.81 o 
   8   3   1        7.51       17.92      1.30 o 
   9   3   1     1007.74      969.26     12.76 o 
  10   3   1        1.71       -0.65      1.30 o 
  11   3   1      114.00      117.01      4.08 o 
  12   3   1      175.53      176.71      5.31 o 
  13   3   1      100.85      106.43      5.32 o 
 -14   4   1        4.74        4.77      1.86 o 
 -13   4   1      263.64      263.59     14.91 o 
 -12   4   1       98.65      108.62      4.30 o 
 -11   4   1      546.63      512.04     10.49 o 
 -10   4   1      261.43      274.37      6.32 o 
  -9   4   1       28.69       43.37      1.81 o 
  -8   4   1      622.76      566.17      7.95 o 
  -7   4   1      212.80      204.36      3.58 o 
  -6   4   1       22.16       23.35      1.01 o 
  -5   4   1      711.80      708.83      7.60 o 
  -4   4   1       18.74       34.58      0.86 o 
  -3   4   1     1223.94     1291.95     15.59 o 
  -2   4   1     5795.98     6161.07    110.11 o 
  -1   4   1       68.67       93.00      1.52 o 
   0   4   1     3234.45     3663.21     73.51 o 
   3   4   1       64.21       52.99      1.15 o 
   4   4   1     2043.05     2056.68     22.18 o 
   5   4   1      192.22       96.08      4.53 o 
   6   4   1      260.15      253.69      4.74 o 
   7   4   1      939.24      921.24     10.90 o 
   8   4   1      378.24      378.03      6.60 o 
   9   4   1      136.95      131.04      3.71 o 
  10   4   1      169.04      161.42      4.12 o 
  11   4   1      193.21      199.40      4.89 o 
  12   4   1      172.18      173.05      5.24 o 
  13   4   1      103.49      102.96      5.25 o 
 -13   5   1      112.66      117.66      3.93 o 
 -12   5   1       37.05       39.17      2.91 o 
 -11   5   1       11.02       12.41      1.97 o 
 -10   5   1       60.74       64.67      2.49 o 
  -9   5   1      104.45      114.18      3.07 o 
  -8   5   1      146.60      172.23      4.18 o 
  -7   5   1       48.20       48.83      2.48 o 
  -6   5   1       23.80       33.20      1.50 o 
  -5   5   1     1744.28     1701.05     24.93 o 
  -4   5   1      244.23      236.14      2.93 o 
  -3   5   1     2351.67     2509.72     43.46 o 
  -2   5   1      421.84      423.00     10.92 o 
  -1   5   1     1200.67     1258.02     16.69 o 
   0   5   1        6.19        5.20      0.58 o 
   1   5   1     6140.81     6250.73    131.70 o 
   2   5   1       16.49       29.18      1.35 o 
   3   5   1      697.04      692.71      9.49 o 
   4   5   1     1420.34     1530.90     16.76 o 
   5   5   1     1306.82     1282.52     15.95 o 
   6   5   1      515.52      557.36      7.75 o 
   7   5   1      795.87      732.69      8.93 o 
   8   5   1      276.29      242.10      4.30 o 
   9   5   1       91.87       80.87      2.45 o 
  10   5   1      797.39      776.76     10.83 o 
  11   5   1      300.83      310.67      6.41 o 
  12   5   1      389.43      400.76      9.22 o 
  13   5   1        0.84        0.27      2.11 o 
 -13   6   1       34.05       33.31      2.46 o 
 -12   6   1        0.18        0.55      1.25 o 
 -11   6   1      168.04      171.38      5.31 o 
 -10   6   1       32.54       28.59      1.88 o 
  -9   6   1       66.01       58.48      2.37 o 
  -8   6   1       63.04       62.64      2.51 o 
  -7   6   1      273.55      266.93      4.95 o 
  -6   6   1        0.43        0.10      0.64 o 
  -5   6   1      630.45      599.59      9.43 o 
  -4   6   1      350.53      353.24      4.06 o 
  -3   6   1      332.80      325.08      4.08 o 
  -2   6   1      689.68      805.52     16.95 o 
  -1   6   1      602.66      579.63      7.47 o 
   0   6   1      376.80      223.37      6.93 o 
   1   6   1      382.25      421.06      6.36 o 
   2   6   1       42.23       37.41      1.11 o 
   3   6   1      219.23      249.94      3.66 o 
   4   6   1      449.14      511.42      9.58 o 
   5   6   1       11.18       14.43      0.88 o 
   6   6   1      162.62      173.29      2.96 o 
   7   6   1      421.39      465.17      6.21 o 
   8   6   1      216.15      234.65      4.25 o 
   9   6   1      470.18      458.30      7.05 o 
  10   6   1       76.81       78.53      4.41 o 
  11   6   1        5.78        8.89      1.91 o 
  12   6   1        7.29       15.45      2.28 o 
 -13   7   1      117.34      113.54      4.56 o 
 -12   7   1      126.07      116.72      3.69 o 
 -11   7   1       19.59       22.05      2.77 o 
 -10   7   1      132.63      142.49      3.27 o 
  -9   7   1       45.86       46.44      2.40 o 
  -8   7   1     1237.11     1281.47     18.36 o 
  -7   7   1     1614.36     1543.12     21.56 o 
  -6   7   1       32.81       26.80      1.33 o 
  -5   7   1       13.09       18.56      0.93 o 
  -4   7   1     2083.71     2174.75     21.60 o 
  -3   7   1     2085.12     2252.95     26.75 o 
  -2   7   1      883.22      895.08     12.75 o 
  -1   7   1     4380.13     4724.52     55.89 o 
   0   7   1      254.81      307.51      5.01 o 
   1   7   1       89.95      140.27      3.78 o 
   2   7   1     1041.81     1026.10     24.21 o 
   3   7   1      394.10      355.03      5.78 o 
   4   7   1       71.67       82.22      3.40 o 
   5   7   1       55.32       50.54      1.64 o 
   6   7   1        0.16       -0.70      0.70 o 
   7   7   1      599.55      605.21      8.59 o 
   8   7   1       81.84       82.64      2.46 o 
   9   7   1      643.36      630.46     10.26 o 
  10   7   1      302.48      301.99      6.09 o 
  11   7   1        6.79        8.43      1.92 o 
  12   7   1      330.78      343.81      8.31 o 
 -12   8   1       71.46       62.11      3.41 o 
 -11   8   1       20.07       17.26      1.54 o 
 -10   8   1      188.40      190.97      3.91 o 
  -9   8   1        0.40       -0.19      0.90 o 
  -8   8   1        0.71        2.32      0.93 o 
  -7   8   1        2.11        2.57      0.79 o 
  -6   8   1      281.21      275.12      3.95 o 
  -5   8   1        5.84        5.92      0.70 o 
  -4   8   1      552.54      540.24      6.57 o 
  -3   8   1      466.24      456.15      7.09 o 
  -2   8   1      108.46      111.76      2.51 o 
  -1   8   1      158.36      165.37      8.09 o 
   0   8   1     1048.26     1063.84     35.56 o 
   1   8   1       36.82       25.28      2.01 o 
   2   8   1      785.73      783.29     13.17 o 
   3   8   1      343.09      396.79      6.46 o 
   4   8   1      614.05      629.00      9.65 o 
   5   8   1      469.32      499.62      8.13 o 
   6   8   1      568.51      563.31      7.94 o 
   7   8   1      180.01      165.65      3.41 o 
   8   8   1        0.14       -0.87      0.87 o 
   9   8   1      134.02      125.46      3.49 o 
  10   8   1       30.52       30.50      2.10 o 
  11   8   1      485.98      504.48      8.96 o 
  12   8   1        7.96       10.30      2.05 o 
 -12   9   1       37.01       35.32      2.76 o 
 -11   9   1       20.76       17.77      1.83 o 
 -10   9   1      583.39      566.24      9.55 o 
  -9   9   1      230.39      227.91      4.88 o 
  -8   9   1     1382.94     1384.94     19.75 o 
  -7   9   1       82.64       83.96      2.29 o 
  -6   9   1      327.70      309.14      5.46 o 
  -5   9   1      297.53      313.96      5.00 o 
  -4   9   1      164.78      172.60      3.23 o 
  -3   9   1      394.62      395.87      6.52 o 
  -2   9   1      381.52      395.95      6.55 o 
  -1   9   1      165.42      173.24      3.10 o 
   0   9   1      116.58      123.25      3.36 o 
   1   9   1     1162.24     1176.13     17.97 o 
   2   9   1      219.81      212.33      5.19 o 
   3   9   1        0.92        2.25      1.26 o 
   4   9   1        0.03       -0.33      0.64 o 
   5   9   1      147.64      146.25      3.51 o 
   6   9   1      191.68      193.67      5.16 o 
   7   9   1       68.28       76.11      2.76 o 
   8   9   1      511.74      479.04      8.55 o 
   9   9   1       94.67       90.10      3.68 o 
  10   9   1       79.36       89.50      3.92 o 
  11   9   1       37.76       38.76      3.25 o 
 -11  10   1       44.61       41.86      2.96 o 
 -10  10   1      104.36      105.71      4.00 o 
  -9  10   1      283.66      272.03      6.68 o 
  -8  10   1      543.37      529.03     10.46 o 
  -7  10   1       39.82       35.70      2.28 o 
  -6  10   1       17.60       20.33      1.56 o 
  -5  10   1      404.52      410.45      7.04 o 
  -4  10   1      169.39      161.42      3.22 o 
  -3  10   1      125.91      114.63      2.88 o 
  -2  10   1        6.58        7.39      0.86 o 
  -1  10   1      451.78      456.20      7.53 o 
   0  10   1      396.41      395.77      6.71 o 
   1  10   1        0.79        3.20      0.94 o 
   2  10   1      637.87      649.73     11.56 o 
   3  10   1      592.57      611.69      9.57 o 
   4  10   1       23.13       29.46      1.70 o 
   5  10   1      408.22      410.74      7.26 o 
   6  10   1     1103.68     1096.41     14.69 o 
   7  10   1      456.95      461.83      8.32 o 
   8  10   1      329.46      308.00      6.37 o 
   9  10   1        0.24        1.40      1.40 o 
  10  10   1        0.48        1.01      1.57 o 
  11  10   1       45.06       44.32      3.28 o 
 -11  11   1       45.90       47.69      3.16 o 
 -10  11   1       13.42        9.72      3.41 o 
  -9  11   1       17.33       20.01      1.92 o 
  -8  11   1        0.00       -0.08      1.29 o 
  -7  11   1       26.20       28.94      2.91 o 
  -6  11   1       37.77       41.57      2.12 o 
  -5  11   1      156.61      159.48      3.80 o 
  -4  11   1       28.26       24.35      1.50 o 
  -3  11   1       56.37       56.95      2.16 o 
  -2  11   1       48.33       51.77      2.04 o 
  -1  11   1      195.42      197.98      3.81 o 
   0  11   1      485.86      491.08      8.20 o 
   1  11   1       26.75       26.85      1.87 o 
   2  11   1        2.91        2.18      1.01 o 
   3  11   1      290.39      280.33      5.41 o 
   4  11   1      160.45      159.02      3.86 o 
   5  11   1       84.30       80.65      2.56 o 
   6  11   1       33.72       35.41      1.96 o 
   7  11   1       41.10       45.25      2.44 o 
   8  11   1        1.38        1.08      1.25 o 
   9  11   1      184.15      178.27      5.50 o 
  10  11   1       18.84       16.86      2.30 o 
 -10  12   1       34.44       35.96      2.85 o 
  -9  12   1     1641.25     1584.44     23.50 o 
  -8  12   1        3.00        2.34      1.45 o 
  -7  12   1       96.15       90.78      3.53 o 
  -6  12   1       20.44       21.22      2.32 o 
  -5  12   1      645.80      652.60     10.61 o 
  -4  12   1      998.34     1001.09     13.43 o 
  -3  12   1      289.70      289.73      5.68 o 
  -2  12   1      102.61      108.57      3.08 o 
  -1  12   1       26.84       29.50      1.66 o 
   0  12   1      129.32      122.79      3.33 o 
   1  12   1       51.45       54.67      2.28 o 
   2  12   1       25.38       25.97      1.81 o 
   3  12   1        0.96        0.40      0.89 o 
   4  12   1      133.19      137.54      3.37 o 
   5  12   1        1.11        0.99      1.02 o 
   6  12   1       88.03       92.80      3.58 o 
   7  12   1        1.02        1.84      1.21 o 
   8  12   1       28.93       27.65      2.24 o 
   9  12   1       66.05       58.81      3.83 o 
  -9  13   1       60.02       67.61      3.54 o 
  -8  13   1      395.56      388.78     11.45 o 
  -7  13   1       89.44       86.16      3.58 o 
  -6  13   1        7.59        8.95      1.47 o 
  -5  13   1      812.75      808.03     12.83 o 
  -4  13   1       19.34       20.35      1.73 o 
  -3  13   1        0.72        0.23      0.98 o 
  -2  13   1       21.19       24.15      1.79 o 
  -1  13   1       10.51       14.25      1.68 o 
   0  13   1      547.81      543.64      9.28 o 
   1  13   1       33.27       36.08      2.18 o 
   2  13   1       49.33       47.85      2.14 o 
   3  13   1      108.09      104.09      3.01 o 
   4  13   1       21.99       24.37      1.75 o 
   5  13   1       13.51       13.88      1.53 o 
   6  13   1       42.73       43.72      2.29 o 
   7  13   1      139.15      133.18      5.03 o 
   8  13   1      124.79      127.94      9.04 o 
  -8  14   1        3.51        1.21      1.51 o 
  -7  14   1       48.50       54.30      3.19 o 
  -6  14   1       78.76       72.55      3.00 o 
  -5  14   1       39.42       43.45      2.98 o 
  -4  14   1        7.74        4.98      1.35 o 
  -3  14   1       90.28       93.69      3.34 o 
  -2  14   1       38.47       43.24      3.25 o 
  -1  14   1      433.56      439.42      9.12 o 
   0  14   1        9.73        8.36      1.55 o 
   1  14   1       14.68       12.48      1.43 o 
   2  14   1       71.19       63.64      2.48 o 
   3  14   1       10.54        7.15      2.06 o 
   4  14   1      100.05      103.85      3.36 o 
   5  14   1       12.08       13.70      1.57 o 
   6  14   1        0.03       -0.06      1.24 o 
   7  14   1        0.51       -0.93      1.51 o 
  -7  15   1        1.84        0.69      1.55 o 
  -6  15   1      110.59      113.81      5.88 o 
  -5  15   1      141.44      132.90      4.05 o 
  -4  15   1        4.37        3.43      1.41 o 
  -3  15   1       56.03       50.87      2.97 o 
  -2  15   1        1.90        1.74      1.36 o 
  -1  15   1      265.95      267.21      5.95 o 
   0  15   1        1.09        0.24      1.19 o 
   1  15   1      148.66      144.58      4.18 o 
   2  15   1       24.77       29.28      2.04 o 
   3  15   1       72.52       74.55      3.21 o 
   4  15   1      101.28      102.60      4.41 o 
   5  15   1       68.13       62.28      3.09 o 
   6  15   1        5.21        3.90      1.79 o 
  -5  16   1       62.85       57.41      3.03 o 
  -4  16   1      391.87      387.64     10.58 o 
  -3  16   1       28.38       24.78      2.84 o 
  -2  16   1       19.88       23.33      2.42 o 
  -1  16   1      195.37      194.24      6.78 o 
   0  16   1        0.89        0.85      2.08 o 
   1  16   1       92.47       88.01      3.87 o 
   2  16   1        2.42        2.70      3.13 o 
   3  16   1        0.01       -0.63      1.75 o 
   4  16   1      232.46      236.71      6.83 o 
  -2  17   1        2.72        0.97      2.32 o 
  -1  17   1       50.51       53.04      4.07 o 
   0  17   1       21.58       18.75      2.71 o 
   1  17   1        0.32       -1.74      1.74 o 
 -14   0   2      367.19      399.19     11.11 o 
 -13   0   2      908.99      906.77     19.94 o 
 -12   0   2     1164.70     1173.81     43.12 o 
 -11   0   2      479.03      476.89     11.41 o 
 -10   0   2       13.65        8.58      2.39 o 
  -9   0   2     1529.11     1361.12     22.38 o 
  -8   0   2        1.28        0.97      1.09 o 
  -7   0   2       68.74       48.93      2.18 o 
  -6   0   2      332.04      374.34      6.80 o 
  -5   0   2     8086.48     9212.11    138.99 o 
  -3   0   2       28.20       31.98      2.94 o 
  -2   0   2     3277.66     3159.13     89.41 o 
  -1   0   2     1641.61      984.59     28.51 o 
   1   0   2     1847.64     1839.62     24.20 o 
   2   0   2    30816.86    31395.88    476.30 o 
   3   0   2      457.21      479.04      7.35 o 
   4   0   2      825.77      810.33     11.75 o 
   5   0   2     1616.70     1518.29     18.23 o 
   6   0   2      207.59      233.14      4.13 o 
   7   0   2     2119.95     2116.21     33.54 o 
   8   0   2     2186.80     2159.73     34.49 o 
   9   0   2      629.62      623.73     13.91 o 
  10   0   2        2.19        2.90      1.43 o 
  11   0   2       27.28       31.34      2.62 o 
  12   0   2      277.66      288.99     12.43 o 
  13   0   2       51.27       61.73      6.42 o 
 -14   1   2      118.41      117.18      4.66 o 
 -13   1   2        3.07        7.79      1.92 o 
 -12   1   2       15.98       19.93      2.40 o 
 -11   1   2      152.95      154.30      4.03 o 
 -10   1   2        0.12        2.03      1.54 o 
  -9   1   2      125.36      107.19      2.78 o 
  -8   1   2      210.50      193.36      4.06 o 
  -7   1   2      924.32      930.30     12.07 o 
  -6   1   2     1337.13     1508.32     21.12 o 
  -5   1   2       56.30       44.14      2.12 o 
  -4   1   2       70.67       84.05      2.49 o 
  -3   1   2     1487.73     1453.57     19.90 o 
  -2   1   2      837.36      868.37     13.56 o 
  -1   1   2     7654.37     6723.36    936.15 o 
   0   1   2     5170.15     5271.28     81.00 o 
   1   1   2     1747.82     1764.28     20.73 o 
   2   1   2     1891.60     1893.41     16.59 o 
   3   1   2      206.90      204.25      2.65 o 
   4   1   2     2387.22     2492.71     21.90 o 
   5   1   2      705.86      685.08      6.99 o 
   6   1   2      309.88      299.55      3.57 o 
   7   1   2      436.52      431.11      5.30 o 
   8   1   2       15.06       22.57      1.46 o 
   9   1   2       42.24       45.51      2.00 o 
  10   1   2       82.06       86.99      2.44 o 
  11   1   2        2.84        4.24      1.48 o 
  12   1   2        2.97        2.87      1.57 o 
  13   1   2       34.62       34.03      3.63 o 
 -14   2   2        4.47        5.15      2.45 o 
 -13   2   2        3.70        6.16      1.87 o 
 -12   2   2      471.03      470.36      8.61 o 
 -11   2   2       52.56       52.16      2.66 o 
 -10   2   2      123.82      122.61      3.44 o 
  -9   2   2       11.46       18.75      1.41 o 
  -8   2   2      196.35      178.10      7.82 o 
  -7   2   2      778.73      760.88     10.06 o 
  -6   2   2     2751.79     2752.91     29.94 o 
  -5   2   2       99.58       96.96      3.12 o 
  -4   2   2      132.23      129.92      2.60 o 
  -3   2   2     5723.24     5874.32     89.83 o 
  -2   2   2    17943.59    18804.95    246.04 o 
  -1   2   2    11829.89    12272.03    183.04 o 
   0   2   2     1056.54     1084.10     16.30 o 
   2   2   2     1545.24     1517.92     15.07 o 
   3   2   2     6942.77     7124.74     61.56 o 
   4   2   2      478.54      492.94      5.14 o 
   5   2   2        3.94        6.07      0.49 o 
   6   2   2       77.07       81.56      1.57 o 
   7   2   2      171.30      154.17      2.80 o 
   8   2   2      195.12      223.90      3.84 o 
   9   2   2        0.54        1.27      0.88 o 
  10   2   2        0.65       -0.24      1.15 o 
  11   2   2      101.31      100.67      4.38 o 
  12   2   2       27.39       21.18      2.49 o 
  13   2   2      126.96      118.73      4.67 o 
 -14   3   2      106.00      110.77      5.45 o 
 -13   3   2      245.17      249.53     11.14 o 
 -12   3   2       27.82       27.86      2.22 o 
 -11   3   2       26.86       20.90      1.89 o 
 -10   3   2       57.54       53.59      2.41 o 
  -9   3   2      628.11      593.47      9.47 o 
  -8   3   2     1917.32     1914.09     25.45 o 
  -7   3   2       34.73       37.54      1.35 o 
  -6   3   2      510.67      600.51      7.72 o 
  -5   3   2      162.59      177.42      2.56 o 
  -4   3   2       45.16       55.70      2.05 o 
  -3   3   2     5112.78     5306.18     78.35 o 
  -2   3   2     3667.43     3833.31     72.89 o 
  -1   3   2    34344.65    35928.73    679.32 o 
   0   3   2        6.29        3.81      0.49 o 
   1   3   2     3616.44     3680.66     41.70 o 
   2   3   2       50.47       48.94      1.72 o 
   3   3   2        2.67        8.66      0.52 o 
   4   3   2      619.99      674.10      6.39 o 
   5   3   2      834.92      812.30      8.17 o 
   6   3   2     3564.52     3531.09     35.03 o 
   7   3   2      213.68      218.07      3.26 o 
   8   3   2       44.41       40.46      1.59 o 
   9   3   2       42.54       42.25      1.76 o 
  10   3   2       92.19      105.10      3.00 o 
  11   3   2      293.46      297.24      6.09 o 
  12   3   2       91.38       82.62      3.85 o 
  13   3   2      126.61      130.21      4.87 o 
 -14   4   2       41.70       51.90      4.12 o 
 -13   4   2        8.49        5.62      2.04 o 
 -12   4   2        1.17       -0.12      1.56 o 
 -11   4   2      154.52      161.35      4.22 o 
 -10   4   2      151.79      154.19      4.42 o 
  -9   4   2      174.58      205.46      3.77 o 
  -8   4   2      686.02      621.47      8.50 o 
  -7   4   2      622.79      695.25      8.45 o 
  -6   4   2       30.44       33.42      1.07 o 
  -5   4   2     6992.84     7154.02     76.44 o 
  -4   4   2     1555.53     1625.60     16.56 o 
  -3   4   2     1749.45     1755.55     20.92 o 
  -1   4   2      368.25      363.63      4.83 o 
   1   4   2     1898.61     1902.60     25.16 o 
   2   4   2        1.21        0.13      0.44 o 
   3   4   2      121.46      145.68      2.25 o 
   4   4   2       29.13       33.53      0.95 o 
   5   4   2      564.45      557.22      6.88 o 
   6   4   2      204.91      215.91      2.76 o 
   7   4   2        1.77        5.03      1.82 o 
   8   4   2      168.46      171.92      3.61 o 
   9   4   2       70.69       70.32      2.32 o 
  10   4   2       12.97       12.61      1.87 o 
  11   4   2      389.94      409.99     24.63 o 
  12   4   2       22.17       23.22      3.03 o 
 -14   5   2       10.84       11.74      2.07 o 
 -13   5   2      125.70      122.27      4.64 o 
 -12   5   2       27.49       25.98      2.57 o 
 -11   5   2      237.77      219.67      5.88 o 
 -10   5   2      204.13      197.01      4.27 o 
  -9   5   2        1.96        6.63      1.06 o 
  -8   5   2      203.19      206.76      3.72 o 
  -7   5   2      918.10      916.81     11.78 o 
  -6   5   2        3.35        1.34      0.48 o 
  -5   5   2      385.98      387.70      5.24 o 
  -4   5   2       15.84       20.60      1.38 o 
  -3   5   2      576.87      765.18     10.15 o 
  -2   5   2     1035.82     1036.61     14.22 o 
  -1   5   2      506.36      494.02     11.77 o 
   0   5   2     1892.79     2113.97     25.23 o 
   1   5   2      344.23      319.45      5.85 o 
   2   5   2       46.82       39.07      2.91 o 
   3   5   2     4075.84     4323.19     50.47 o 
   4   5   2      267.43      274.01      3.83 o 
   5   5   2       86.02       83.22      2.11 o 
   6   5   2      634.37      612.35      7.06 o 
   7   5   2       37.32       48.98      1.67 o 
   8   5   2       72.65       65.42      2.33 o 
   9   5   2       54.26       55.89      2.47 o 
  10   5   2        4.49        3.15      1.32 o 
  11   5   2       83.78       93.03      4.02 o 
  12   5   2        3.26        3.29      2.22 o 
 -14   6   2      142.07      152.07      4.56 o 
 -13   6   2       98.86       94.57      4.29 o 
 -12   6   2      142.99      143.29      4.83 o 
 -11   6   2      695.46      684.68     21.30 o 
 -10   6   2      566.69      566.86      9.30 o 
  -9   6   2        8.15        4.11      1.12 o 
  -8   6   2      156.06      158.18      3.53 o 
  -7   6   2      216.56      199.49      3.97 o 
  -6   6   2      679.14      658.19      9.35 o 
  -5   6   2     1068.61     1062.19     12.04 o 
  -4   6   2       56.25       65.02      1.68 o 
  -3   6   2        1.42        0.69      0.65 o 
  -2   6   2     9414.43    10450.90    139.17 o 
  -1   6   2      830.53      944.97     10.74 o 
   0   6   2     5635.26     5773.64     67.86 o 
   1   6   2      944.01      909.24     15.15 o 
   2   6   2      345.16      401.65      6.20 o 
   3   6   2      806.72      837.78     13.22 o 
   4   6   2     1019.13      960.43     13.39 o 
   5   6   2       43.89       45.03      1.66 o 
   6   6   2      750.19      772.54      9.45 o 
   7   6   2     1615.08     1565.41     19.64 o 
   8   6   2      634.83      610.83      9.85 o 
   9   6   2      483.35      481.99      8.38 o 
  10   6   2      642.77      645.96     10.65 o 
  11   6   2      234.85      224.93      6.21 o 
  12   6   2       99.00       97.21      4.87 o 
 -13   7   2       57.07       63.23      3.01 o 
 -12   7   2        3.94        1.64      1.62 o 
 -11   7   2        3.75        2.73      1.84 o 
 -10   7   2        4.23        2.30      1.85 o 
  -9   7   2      909.77      880.36     13.31 o 
  -8   7   2       11.32       15.37      1.34 o 
  -7   7   2       86.99       72.91      2.24 o 
  -6   7   2       10.69        9.77      0.92 o 
  -5   7   2      375.09      365.25      8.70 o 
  -4   7   2        2.61        0.80      0.59 o 
  -3   7   2       14.24       19.31      1.31 o 
  -2   7   2      668.20      757.01      9.79 o 
  -1   7   2      386.56      437.36      5.49 o 
   0   7   2       21.12       21.53      0.95 o 
   1   7   2      211.05      199.48      4.17 o 
   2   7   2      476.08      499.21      8.97 o 
   3   7   2      343.51      372.61      8.47 o 
   4   7   2       12.49       17.22      0.91 o 
   5   7   2      609.70      621.77      7.77 o 
   6   7   2      608.86      626.64      7.97 o 
   7   7   2      870.71      867.11     11.67 o 
   8   7   2        4.97        4.96      1.24 o 
   9   7   2      271.01      272.30      5.62 o 
  10   7   2       11.06       14.29      1.70 o 
  11   7   2      257.82      264.34      6.89 o 
  12   7   2       22.05       21.07      2.49 o 
 -13   8   2      113.35      112.57      4.04 o 
 -12   8   2        0.20        1.17      1.26 o 
 -11   8   2        0.78        2.30      1.10 o 
 -10   8   2       10.38       14.07      1.94 o 
  -9   8   2      130.80      133.69      3.44 o 
  -8   8   2        9.57       11.47      1.26 o 
  -7   8   2       71.74       70.73      2.03 o 
  -6   8   2       36.14       33.84      1.43 o 
  -5   8   2      910.43      926.15     10.74 o 
  -4   8   2      816.56      799.26      9.28 o 
  -3   8   2       48.33       58.77      2.25 o 
  -2   8   2      208.44      194.62      3.66 o 
  -1   8   2     1525.05     1604.10     18.00 o 
   0   8   2      415.96      446.19      6.33 o 
   2   8   2      316.28      328.78      7.13 o 
   3   8   2       30.29       28.89      1.55 o 
   4   8   2      633.41      607.31      8.51 o 
   5   8   2      321.74      309.38      5.15 o 
   6   8   2      780.06      765.88     10.66 o 
   7   8   2       34.71       38.72      1.82 o 
   8   8   2      121.69      127.28      3.43 o 
   9   8   2      180.48      176.14      4.28 o 
  10   8   2      661.53      672.06     11.12 o 
  11   8   2       96.88      105.41      6.56 o 
 -12   9   2        0.05       -0.17      1.57 o 
 -11   9   2        3.33        3.61      1.18 o 
 -10   9   2      636.22      631.89     11.84 o 
  -9   9   2        0.83        1.32      0.91 o 
  -8   9   2       30.29       32.70      1.60 o 
  -7   9   2      269.29      261.09      3.90 o 
  -6   9   2     1940.44     1925.37     23.46 o 
  -5   9   2      718.52      721.31      9.68 o 
  -4   9   2      710.71      718.50      9.57 o 
  -3   9   2       49.30       52.44      1.75 o 
  -2   9   2       13.38       12.56      0.94 o 
  -1   9   2     2370.65     2433.34     26.94 o 
   0   9   2      454.14      435.21      6.40 o 
   1   9   2      164.55      160.46      3.49 o 
   2   9   2      103.89      105.33      2.43 o 
   3   9   2      602.86      651.12      9.03 o 
   4   9   2      178.46      179.27      3.56 o 
   5   9   2       78.39       75.37      3.27 o 
   6   9   2      260.28      244.21      4.64 o 
   7   9   2       35.44       41.33      2.25 o 
   8   9   2       92.73       89.68      3.63 o 
   9   9   2       25.79       27.59      2.48 o 
  10   9   2       89.20       90.45      4.01 o 
  11   9   2      195.95      184.80      5.73 o 
 -12  10   2      134.28      129.56      5.98 o 
 -11  10   2        1.05       -0.26      2.19 o 
 -10  10   2       62.97       67.65      3.28 o 
  -9  10   2       98.17      101.29      3.69 o 
  -8  10   2       23.53       25.04      1.99 o 
  -7  10   2        3.65        5.28      1.24 o 
  -6  10   2      590.67      600.06      9.58 o 
  -5  10   2      205.08      205.07      3.79 o 
  -4  10   2       14.98       17.29      1.14 o 
  -3  10   2       71.67       75.19      2.23 o 
  -2  10   2      221.48      238.70      4.55 o 
  -1  10   2      626.71      679.57      9.44 o 
   0  10   2       31.49       27.17      1.41 o 
   1  10   2        7.64        5.49      0.93 o 
   2  10   2       41.22       51.39      2.04 o 
   3  10   2       19.90       22.16      1.56 o 
   4  10   2        9.27        8.79      1.09 o 
   5  10   2       51.59       48.68      2.10 o 
   6  10   2        0.14        0.42      0.92 o 
   7  10   2      134.17      127.37      4.68 o 
   8  10   2      140.93      144.44      4.16 o 
   9  10   2       22.47       21.24      2.38 o 
  10  10   2      101.58       98.52      4.54 o 
 -11  11   2        3.72        3.49      1.76 o 
 -10  11   2       31.85       30.57      2.66 o 
  -9  11   2      207.05      193.18      5.34 o 
  -8  11   2       35.78       36.69      2.64 o 
  -7  11   2       17.09       15.09      1.62 o 
  -6  11   2      192.16      197.57      4.35 o 
  -5  11   2      476.13      477.62      7.20 o 
  -4  11   2      764.60      780.18     10.63 o 
  -3  11   2      327.66      327.57      5.96 o 
  -2  11   2      255.10      265.60      4.67 o 
  -1  11   2      128.98      138.71      3.06 o 
   0  11   2     1152.93     1123.43     16.40 o 
   1  11   2       49.85       55.32      2.19 o 
   2  11   2       27.30       24.52      1.69 o 
   3  11   2       36.86       35.30      1.79 o 
   4  11   2        2.68        1.03      1.18 o 
   5  11   2      357.06      340.11      5.94 o 
   6  11   2      183.85      178.66      4.05 o 
   7  11   2       56.95       57.58      3.08 o 
   8  11   2        4.03        3.59      1.45 o 
   9  11   2       32.32       24.04      3.72 o 
 -10  12   2        7.26        5.51      1.74 o 
  -9  12   2      274.33      271.07      7.03 o 
  -8  12   2       46.78       45.08      2.71 o 
  -7  12   2      171.62      169.88      5.18 o 
  -6  12   2      305.70      301.31      5.95 o 
  -5  12   2      152.04      150.14      3.77 o 
  -4  12   2        0.23        2.90      1.62 o 
  -3  12   2      258.19      262.35      5.29 o 
  -2  12   2        6.79        4.77      1.08 o 
  -1  12   2       85.99       78.44      2.66 o 
   0  12   2       97.06       98.31      3.00 o 
   1  12   2      115.95      113.01      3.25 o 
   2  12   2      348.35      331.85      6.46 o 
   3  12   2      425.53      407.02      7.60 o 
   4  12   2       23.45       22.62      1.65 o 
   5  12   2        8.85        8.59      1.32 o 
   6  12   2        4.57        2.71      1.15 o 
   7  12   2        0.96        0.57      1.19 o 
   8  12   2       88.17       84.95      3.48 o 
   9  12   2      167.00      147.23      5.19 o 
 -10  13   2       19.04       21.67      3.28 o 
  -9  13   2       50.53       60.91      4.59 o 
  -8  13   2       12.04       10.50      1.85 o 
  -7  13   2       44.69       38.17      2.56 o 
  -6  13   2       98.83      102.34      3.28 o 
  -5  13   2      461.94      468.30      8.32 o 
  -4  13   2       17.47       18.66      1.52 o 
  -3  13   2        0.00       -0.71      0.93 o 
  -2  13   2        1.14        0.52      0.95 o 
  -1  13   2       47.03       48.37      2.59 o 
   0  13   2       68.19       70.90      2.74 o 
   1  13   2       67.17       71.38      2.76 o 
   2  13   2        9.96       10.54      1.47 o 
   3  13   2      110.79      119.78      4.38 o 
   4  13   2       34.30       32.05      1.98 o 
   5  13   2      123.02      125.86      3.49 o 
   6  13   2        0.07       -0.73      1.19 o 
   7  13   2       84.80       85.28      3.86 o 
   8  13   2       14.08       14.81      2.76 o 
  -8  14   2       14.74       18.72      2.19 o 
  -7  14   2      100.56       96.44      3.87 o 
  -6  14   2      155.27      140.32      4.05 o 
  -5  14   2       46.75       46.99      2.49 o 
  -4  14   2      298.08      283.71      5.59 o 
  -3  14   2       61.38       63.51      2.70 o 
  -2  14   2        1.24        2.26      1.25 o 
  -1  14   2        0.10       -1.04      1.07 o 
   0  14   2       13.00       11.25      1.53 o 
   1  14   2       48.64       49.68      3.40 o 
   2  14   2      267.24      269.90      5.39 o 
   3  14   2      299.48      301.39      6.56 o 
   4  14   2       78.86       74.56      2.82 o 
   5  14   2       20.08       18.83      1.94 o 
   6  14   2       30.71       27.34      2.30 o 
   7  14   2        1.74        3.76      1.79 o 
  -7  15   2       35.75       39.33      2.90 o 
  -6  15   2       56.46       51.12      3.12 o 
  -5  15   2       31.17       30.07      2.29 o 
  -4  15   2        5.47        6.39      1.47 o 
  -3  15   2       58.37       60.50      3.13 o 
  -2  15   2       48.97       48.48      3.30 o 
  -1  15   2        1.18        0.22      1.28 o 
   0  15   2       20.14       20.87      2.44 o 
   1  15   2      144.73      146.68      3.87 o 
   2  15   2        0.32       -0.72      1.27 o 
   3  15   2        0.15        0.11      1.61 o 
   4  15   2      153.21      139.49      5.01 o 
   5  15   2        7.44        7.76      1.70 o 
  -5  16   2       20.69       15.96      1.92 o 
  -4  16   2       46.91       44.94      3.07 o 
  -3  16   2       32.51       30.54      2.63 o 
  -2  16   2        1.43       -0.80      1.63 o 
  -1  16   2       15.44       14.61      2.45 o 
   0  16   2        1.73        1.27      1.72 o 
   1  16   2        7.55        6.74      1.82 o 
   2  16   2       89.12       86.46      4.62 o 
   3  16   2        5.58        5.89      2.67 o 
   4  16   2        0.33        0.88      1.65 o 
  -2  17   2      255.07      261.98      8.37 o 
  -1  17   2        1.15        2.09      1.89 o 
   0  17   2       10.09       10.95      2.34 o 
 -15   1   3        7.88        5.07      2.11 o 
 -14   1   3      249.40      261.08      6.84 o 
 -13   1   3      406.38      407.28      8.81 o 
 -12   1   3      494.43      483.15      8.62 o 
 -11   1   3       26.89       16.39      1.70 o 
 -10   1   3      136.42      162.49      3.58 o 
  -9   1   3     2096.89     1901.77     23.71 o 
  -8   1   3        1.42        4.50      1.17 o 
  -7   1   3      816.38      794.44     10.39 o 
  -6   1   3       77.07       90.27      1.96 o 
  -5   1   3      108.93      123.48      3.35 o 
  -4   1   3     4598.49     4637.47     61.88 o 
  -3   1   3     5467.66     5598.68    106.11 o 
  -2   1   3      997.40      989.62     19.23 o 
  -1   1   3      549.81      552.01     20.78 o 
   0   1   3     4843.18     4791.52     56.01 o 
   1   1   3      765.83      733.36     10.09 o 
   2   1   3     1776.31     1642.75     15.48 o 
   3   1   3      975.98     1045.97      8.54 o 
   4   1   3       69.82       52.51      0.89 o 
   5   1   3      495.39      491.83      4.47 o 
   6   1   3      681.66      722.20      7.13 o 
   7   1   3      469.62      469.37      5.35 o 
   8   1   3      152.40      158.02      3.12 o 
   9   1   3       57.55       50.31      1.96 o 
  10   1   3      683.22      707.59     11.28 o 
  11   1   3      251.18      243.61     11.10 o 
  12   1   3       12.92       14.06      2.81 o 
 -15   2   3       11.52        9.60      2.81 o 
 -14   2   3      485.46      512.92     10.74 o 
 -13   2   3      194.23      188.86      5.99 o 
 -12   2   3        7.13        4.44      1.45 o 
 -11   2   3      121.33       96.90      3.21 o 
 -10   2   3      469.72      349.01      5.85 o 
  -9   2   3      195.34      210.59      4.02 o 
  -8   2   3     1302.45     1211.68     23.67 o 
  -7   2   3      151.31      149.02      2.88 o 
  -6   2   3       66.66       65.56      1.41 o 
  -5   2   3       56.41       34.65      1.62 o 
  -4   2   3     1178.36     1282.40     17.77 o 
  -3   2   3     1112.37     1124.84     15.24 o 
  -2   2   3       36.66       22.51      1.21 o 
   0   2   3     1362.08     1306.21     15.92 o 
   1   2   3      505.17      518.57      5.80 o 
   2   2   3      153.70      126.88      1.78 o 
   3   2   3      112.84      133.05      1.57 o 
   4   2   3        0.58        0.59      0.25 o 
   5   2   3        4.36        3.94      0.45 o 
   6   2   3      100.81       97.82      2.94 o 
   7   2   3      906.79      890.79      9.20 o 
   8   2   3      818.05      818.74      8.67 o 
   9   2   3      267.85      285.36      5.62 o 
  10   2   3       30.32       26.52      2.37 o 
  11   2   3       21.56       21.40      2.38 o 
  12   2   3      112.33      108.66      6.31 o 
 -15   3   3      149.79      163.40      6.72 o 
 -14   3   3        0.39        1.26      2.18 o 
 -13   3   3       80.80       81.00      5.83 o 
 -12   3   3        4.45        6.76      1.57 o 
 -11   3   3      299.31      309.54      6.17 o 
 -10   3   3      602.26      509.53      8.53 o 
  -9   3   3      864.76      874.00     11.81 o 
  -8   3   3       82.73       56.52      1.84 o 
  -7   3   3      544.49      552.19      6.85 o 
  -6   3   3       27.21       46.23      1.36 o 
  -5   3   3      269.07      297.59      4.40 o 
  -4   3   3     1032.18     1069.74     13.00 o 
  -3   3   3      866.28      912.86     14.13 o 
  -2   3   3      643.92      683.30     18.26 o 
  -1   3   3     1561.61     1782.68     24.30 o 
   0   3   3     2994.74     3211.13     37.40 o 
   1   3   3       76.16       50.91      1.02 o 
   2   3   3     2130.44     2161.01     22.68 o 
   3   3   3      532.87      527.03      5.82 o 
   4   3   3      269.21      256.88      2.73 o 
   5   3   3     1316.43     1325.59     12.80 o 
   6   3   3      583.45      563.62      5.77 o 
   7   3   3     2905.75     2877.38     31.40 o 
   8   3   3      220.68      218.39      4.48 o 
   9   3   3      578.75      564.77      9.50 o 
  10   3   3      125.38      139.13      4.42 o 
  11   3   3      615.23      622.55     20.92 o 
  12   3   3       39.08       39.15      3.04 o 
 -14   4   3       12.94       10.60      2.64 o 
 -13   4   3      183.85      184.87      5.76 o 
 -12   4   3       21.31       25.49      2.15 o 
 -11   4   3       54.15       46.30      2.41 o 
 -10   4   3       23.67       18.52      1.61 o 
  -9   4   3      557.59      520.44      7.37 o 
  -8   4   3      870.42      807.02      9.76 o 
  -7   4   3     2695.30     2762.15     30.29 o 
  -6   4   3      219.18      207.69      3.65 o 
  -5   4   3       67.30       93.71      1.73 o 
  -4   4   3       14.29        6.79      0.62 o 
  -3   4   3      643.27      794.99     13.01 o 
  -2   4   3     3096.55     3174.66     75.98 o 
  -1   4   3      175.36       75.06      3.51 o 
   0   4   3      227.56      199.76      2.44 o 
   1   4   3      337.84      347.19      4.56 o 
   2   4   3        2.63        5.94      0.48 o 
   3   4   3      724.81      857.11      9.07 o 
   4   4   3       36.82       34.44      1.21 o 
   5   4   3      128.05      118.92      2.13 o 
   6   4   3     1607.96     1559.42     17.57 o 
   7   4   3      125.50      147.58      3.16 o 
   8   4   3      236.23      225.22      4.24 o 
   9   4   3       89.34       93.53      2.69 o 
  10   4   3      260.57      272.74      5.84 o 
  11   4   3       60.12       59.59      3.36 o 
  12   4   3        7.23        8.21      2.06 o 
 -14   5   3       35.15       35.35      3.16 o 
 -13   5   3        2.78        3.03      1.82 o 
 -12   5   3       66.91       59.31      3.36 o 
 -11   5   3      111.20      130.71      4.36 o 
 -10   5   3      190.40      188.79      3.66 o 
  -9   5   3       90.84       62.94      2.01 o 
  -8   5   3      120.45      105.82      2.47 o 
  -7   5   3       53.76       56.33      1.57 o 
  -5   5   3      244.21      227.32      3.99 o 
  -4   5   3        1.80        0.11      0.73 o 
  -3   5   3      224.66      299.59      4.92 o 
  -2   5   3     4573.28     4857.07     52.37 o 
  -1   5   3       87.42       81.87      2.04 o 
   0   5   3        2.15       -0.37      0.37 o 
   1   5   3      427.18      457.96      5.11 o 
   2   5   3      995.15     1095.70     12.29 o 
   3   5   3      980.55      976.04     10.25 o 
   4   5   3      323.47      328.01      4.11 o 
   5   5   3       56.75       61.18      1.71 o 
   6   5   3        0.70        1.71      0.72 o 
   7   5   3      291.61      315.91      6.89 o 
   8   5   3       37.59       38.45      2.16 o 
   9   5   3      196.21      197.05      5.05 o 
  10   5   3      125.58      137.09      4.63 o 
  11   5   3       76.59       74.86      4.30 o 
  12   5   3       84.18       86.16      4.66 o 
 -14   6   3      102.84      104.50      4.55 o 
 -13   6   3      330.29      319.24      7.92 o 
 -12   6   3       11.00        7.72      2.19 o 
 -11   6   3      134.25      131.26      4.34 o 
 -10   6   3       10.32       10.72      1.36 o 
  -9   6   3      250.34      238.88      4.70 o 
  -8   6   3       78.82       79.18      2.69 o 
  -7   6   3       78.68       67.81      2.95 o 
  -6   6   3       46.38       27.69      2.87 o 
  -5   6   3      604.29      659.80      7.45 o 
  -4   6   3        2.00        3.61      0.65 o 
  -3   6   3     2851.14     3083.38     40.84 o 
  -2   6   3     4019.29     4505.35     48.67 o 
  -1   6   3     2475.88     2646.26     31.05 o 
   0   6   3       21.04       14.56      0.78 o 
   1   6   3     2753.88     2759.52     29.99 o 
   2   6   3      459.00      505.93     11.63 o 
   3   6   3     1741.43     1867.49     24.79 o 
   4   6   3      170.36      170.98      2.83 o 
   5   6   3      155.29      134.12      2.88 o 
   6   6   3      167.24      160.17      2.98 o 
   7   6   3      462.97      462.49      7.83 o 
   8   6   3      122.88      128.92      3.51 o 
   9   6   3       23.71       26.85      1.97 o 
  10   6   3       58.18       54.18      2.66 o 
  11   6   3        2.25       -1.48      1.48 o 
 -14   7   3        3.18        2.74      1.58 o 
 -13   7   3       41.41       44.66      3.20 o 
 -12   7   3       10.38       14.33      2.08 o 
 -11   7   3     1097.32     1106.35     19.42 o 
 -10   7   3      362.68      346.02      6.35 o 
  -9   7   3       16.97       14.46      1.40 o 
  -8   7   3        3.03        8.90      1.63 o 
  -7   7   3     1676.24     1691.88     23.24 o 
  -6   7   3     2546.85     2660.02     29.51 o 
  -5   7   3     2554.22     2576.60     30.89 o 
  -4   7   3       31.81       32.45      1.35 o 
  -3   7   3        2.00        0.47      0.86 o 
  -2   7   3     2505.17     2593.06     31.56 o 
  -1   7   3        3.02        0.41      0.43 o 
   0   7   3      992.97     1026.08     14.24 o 
   1   7   3       88.48       72.85      1.95 o 
   2   7   3       20.86       22.43      1.12 o 
   3   7   3      313.81      304.15      5.19 o 
   4   7   3     2929.52     2975.08     35.60 o 
   5   7   3      147.99      133.96      2.56 o 
   6   7   3       42.59       44.77      1.93 o 
   7   7   3        2.56        1.81      1.25 o 
   8   7   3       28.56       29.25      2.16 o 
   9   7   3      112.43      112.99      5.21 o 
  10   7   3       90.43       90.86      3.24 o 
  11   7   3       60.19       53.37      3.29 o 
 -13   8   3       14.79       12.97      1.81 o 
 -12   8   3      223.67      228.37      6.15 o 
 -11   8   3        0.54        1.70      1.30 o 
 -10   8   3       40.81       40.78      2.10 o 
  -9   8   3        0.64       -0.03      1.05 o 
  -8   8   3       52.32       50.07      1.99 o 
  -7   8   3      762.77      796.65     10.54 o 
  -6   8   3        3.16        4.39      0.91 o 
  -5   8   3       93.68      100.03      2.41 o 
  -4   8   3      483.25      549.80      7.58 o 
  -3   8   3      572.00      632.92     11.42 o 
  -2   8   3      114.52      134.17      2.34 o 
  -1   8   3      179.80      155.49      2.61 o 
   0   8   3      517.78      554.99      7.75 o 
   1   8   3        6.31        8.39      0.92 o 
   2   8   3      340.92      330.40      5.12 o 
   3   8   3      362.85      360.64      5.60 o 
   4   8   3       46.68       46.98      1.86 o 
   5   8   3       58.04       62.20      2.11 o 
   6   8   3      352.58      327.97      5.65 o 
   7   8   3       38.09       32.06      2.09 o 
   8   8   3       41.63       34.76      2.64 o 
   9   8   3       36.64       32.90      2.70 o 
  10   8   3      158.54      168.10      5.41 o 
  11   8   3       66.45       73.16      4.93 o 
 -13   9   3       51.23       46.64      2.71 o 
 -12   9   3      197.65      202.44      4.80 o 
 -11   9   3       31.71       29.79      2.31 o 
 -10   9   3      311.47      296.68      6.54 o 
  -9   9   3        1.64        1.15      1.02 o 
  -8   9   3       21.39       21.68      1.49 o 
  -7   9   3        0.36        1.53      0.78 o 
  -6   9   3       23.02       25.17      1.15 o 
  -5   9   3      418.98      418.24      7.56 o 
  -4   9   3       51.69       56.23      1.55 o 
  -3   9   3     1972.11     2165.40     29.18 o 
  -2   9   3      103.18      130.91      2.62 o 
  -1   9   3      163.51      176.91      2.99 o 
   0   9   3       69.83       69.11      1.73 o 
   1   9   3       11.12       11.78      1.12 o 
   2   9   3       95.48      101.81      3.53 o 
   3   9   3       26.09       22.82      1.39 o 
   4   9   3       18.99       19.06      1.35 o 
   5   9   3       12.95       14.23      1.39 o 
   6   9   3       30.68       26.21      1.71 o 
   7   9   3       53.54       54.01      3.13 o 
   8   9   3       81.31       79.10      3.55 o 
   9   9   3      153.86      154.11      5.12 o 
  10   9   3      167.82      173.78      5.64 o 
 -12  10   3      104.34       97.73      3.93 o 
 -11  10   3        0.68        0.70      1.26 o 
 -10  10   3      690.05      689.96      9.69 o 
  -9  10   3      218.01      220.31      4.00 o 
  -8  10   3       17.90       15.78      1.11 o 
  -7  10   3       75.93       81.86      2.84 o 
  -6  10   3     3626.63     3668.18     48.90 o 
  -5  10   3        6.75        9.63      0.96 o 
  -4  10   3       34.90       32.76      1.43 o 
  -3  10   3        5.37        6.41      0.91 o 
  -2  10   3       40.75       40.60      1.78 o 
  -1  10   3      735.19      762.09      9.45 o 
   0  10   3       84.09       72.45      2.34 o 
   1  10   3        0.09       -0.28      0.75 o 
   2  10   3       90.75       98.84      2.90 o 
   3  10   3       70.54       69.85      2.23 o 
   4  10   3      103.07      110.55      2.88 o 
   5  10   3      350.24      349.28      6.01 o 
   6  10   3        0.10       -0.91      0.91 o 
   7  10   3      153.29      151.38      4.23 o 
   8  10   3      390.58      390.28      8.91 o 
   9  10   3      131.66      136.40      4.90 o 
  10  10   3       19.16       23.12      2.88 o 
 -12  11   3       79.62       87.03      5.52 o 
 -11  11   3      241.35      242.60      9.63 o 
 -10  11   3       75.20       71.74      4.03 o 
  -9  11   3        0.05        0.26      1.30 o 
  -8  11   3        0.16       -0.09      1.15 o 
  -7  11   3      101.77       98.29      3.25 o 
  -6  11   3        0.12        0.58      0.88 o 
  -5  11   3        3.67        4.94      0.97 o 
  -4  11   3      169.27      170.47      3.43 o 
  -3  11   3        7.26        7.02      1.06 o 
  -2  11   3        4.12        5.96      0.94 o 
  -1  11   3       90.91       96.07      3.25 o 
   0  11   3       80.15       73.15      2.48 o 
   1  11   3        3.43        5.60      1.59 o 
   2  11   3       62.24       63.39      2.47 o 
   3  11   3       64.50       60.39      2.21 o 
   4  11   3        0.01        0.54      0.90 o 
   5  11   3      337.28      329.10      5.92 o 
   6  11   3       14.78       14.27      1.54 o 
   7  11   3       78.76       78.34      3.70 o 
   8  11   3        0.92        2.73      2.41 o 
   9  11   3       58.80       59.47      3.58 o 
 -11  12   3       34.03       34.34      2.72 o 
 -10  12   3       49.64       47.69      2.93 o 
  -9  12   3      196.24      193.22      5.35 o 
  -8  12   3        4.43        1.97      1.29 o 
  -7  12   3      168.37      161.10      4.50 o 
  -6  12   3       63.52       68.70      4.53 o 
  -5  12   3       29.87       29.80      1.67 o 
  -4  12   3        9.37        9.30      1.12 o 
  -3  12   3        3.24        1.35      0.95 o 
  -2  12   3      585.62      597.57      8.90 o 
  -1  12   3      396.48      401.64      7.26 o 
   0  12   3       44.46       42.23      2.15 o 
   1  12   3        9.18        7.84      1.26 o 
   2  12   3        3.48        3.52      1.14 o 
   3  12   3       76.93       72.78      2.81 o 
   4  12   3       15.06       17.54      1.55 o 
   5  12   3      131.28      128.25      4.56 o 
   6  12   3        7.21        7.30      1.36 o 
   7  12   3       40.99       39.08      2.60 o 
   8  12   3       60.81       68.61      3.72 o 
 -10  13   3      168.77      175.58      5.35 o 
  -9  13   3       95.18       95.70      3.81 o 
  -8  13   3       10.61       10.51      2.15 o 
  -7  13   3       47.73       50.44      4.73 o 
  -6  13   3       18.09       16.64      2.35 o 
  -5  13   3      151.18      154.08      3.92 o 
  -4  13   3      222.23      237.56      4.61 o 
  -3  13   3      553.06      560.41      9.50 o 
  -2  13   3       26.50       28.93      2.18 o 
  -1  13   3       37.00       34.86      2.11 o 
   0  13   3       13.75       12.84      1.66 o 
   1  13   3       96.94       97.02      5.15 o 
   2  13   3      118.70      121.52      3.70 o 
   3  13   3       60.47       52.61      2.79 o 
   4  13   3      160.87      158.91      3.93 o 
   5  13   3      214.74      219.50      4.86 o 
   6  13   3        8.48        9.41      1.52 o 
   7  13   3        2.60        4.35      1.80 o 
  -9  14   3        2.07        2.21      1.62 o 
  -8  14   3       40.57       37.10      3.08 o 
  -7  14   3       82.88       76.35      3.42 o 
  -6  14   3        0.05       -1.11      1.11 o 
  -5  14   3      191.44      197.87      4.76 o 
  -4  14   3       11.73       11.75      1.43 o 
  -3  14   3       59.63       59.33      2.94 o 
  -2  14   3        0.67        0.74      1.22 o 
  -1  14   3       40.32       40.61      2.69 o 
   0  14   3       68.08       70.34      2.88 o 
   1  14   3       15.94       12.33      1.65 o 
   2  14   3        2.14        1.30      1.24 o 
   3  14   3        3.53        2.07      1.32 o 
   4  14   3       50.99       49.09      3.28 o 
   5  14   3        2.95        2.02      1.72 o 
   6  14   3        7.16        4.24      1.82 o 
  -7  15   3        0.65        1.21      1.83 o 
  -6  15   3       63.86       63.77      3.34 o 
  -5  15   3      285.91      284.82      6.17 o 
  -4  15   3        1.28        0.37      1.19 o 
  -3  15   3       52.21       51.99      3.01 o 
  -2  15   3       12.26       14.56      1.96 o 
  -1  15   3        1.68        1.07      1.39 o 
   0  15   3        8.66        4.16      3.08 o 
   1  15   3        1.44        2.75      1.38 o 
   2  15   3       61.09       56.36      3.48 o 
   3  15   3       37.96       41.72      4.30 o 
   4  15   3       10.85       13.02      2.12 o 
   5  15   3        2.06        4.00      1.55 o 
  -6  16   3        4.98        2.58      1.66 o 
  -5  16   3       63.52       66.30      3.47 o 
  -4  16   3       73.45       71.43      3.55 o 
  -3  16   3       92.81      101.59      4.77 o 
  -2  16   3       73.31       80.38      4.34 o 
  -1  16   3        1.02        0.09      1.65 o 
   0  16   3        5.05        3.24      1.90 o 
   1  16   3      468.62      498.08     12.71 o 
   2  16   3        8.72        9.71      2.07 o 
   3  16   3       31.62       35.46      4.16 o 
  -2  17   3      112.93      112.58      5.29 o 
  -1  17   3        6.85        3.32      2.01 o 
 -15   0   4      127.68      132.45      8.38 o 
 -14   0   4      371.99      385.49     14.90 o 
 -13   0   4       13.88       20.26      3.73 o 
 -12   0   4      176.79      151.70      5.96 o 
 -11   0   4     1368.13     1256.64     39.96 o 
 -10   0   4      747.74      752.59     24.36 o 
  -9   0   4      210.37      260.79      5.86 o 
  -8   0   4       58.96       57.70      3.27 o 
  -7   0   4      675.38      759.70     16.05 o 
  -6   0   4        1.29        5.59      1.02 o 
  -5   0   4     1308.57     1382.99     27.86 o 
  -3   0   4     2836.55     1622.53     47.25 o 
  -2   0   4     4141.10     4564.66    129.29 o 
  -1   0   4     3427.00     3424.95     87.56 o 
   0   0   4    11865.30    12210.60    221.75 o 
   1   0   4      185.03      165.82      4.10 o 
   2   0   4     1360.34     1373.64     18.51 o 
   3   0   4      107.68      152.07      3.15 o 
   4   0   4     1699.28     1598.23     21.71 o 
   5   0   4     4934.13     4776.42     64.14 o 
   6   0   4     1934.48     1820.16     24.85 o 
   7   0   4      404.34      379.71     15.24 o 
   8   0   4      338.22      314.54     17.74 o 
   9   0   4        1.37        4.18      1.90 o 
  10   0   4      894.17      891.19     27.56 o 
  11   0   4      378.27      358.01     14.20 o 
  12   0   4       50.24       45.44      5.55 o 
 -15   1   4      114.49      125.71      6.03 o 
 -14   1   4      186.60      203.01      5.83 o 
 -13   1   4       26.74       24.23      3.31 o 
 -12   1   4       82.62       68.36      2.83 o 
 -11   1   4       21.59       29.08      1.88 o 
 -10   1   4        7.78        6.11      1.23 o 
  -9   1   4      910.36      858.91     11.56 o 
  -8   1   4      316.10      320.95      8.77 o 
  -7   1   4       13.53       16.46      1.06 o 
  -6   1   4     1570.83     1666.14     20.25 o 
  -5   1   4     2025.95     1993.81     23.90 o 
  -4   1   4        0.37        4.68      0.62 o 
  -3   1   4      122.75      140.93      2.28 o 
  -2   1   4      256.47      292.81      4.98 o 
  -1   1   4       33.52       26.77      1.91 o 
   0   1   4     3829.67     3843.20     37.57 o 
   1   1   4      212.60      211.76      4.86 o 
   2   1   4      805.21      945.47      9.21 o 
   3   1   4      918.26      924.04      8.09 o 
   4   1   4      361.27      338.42      3.43 o 
   5   1   4     5256.04     5131.67     42.33 o 
   6   1   4       50.37       48.77      1.54 o 
   7   1   4      340.54      355.02      8.19 o 
   8   1   4        7.70        9.23      1.75 o 
   9   1   4      659.88      678.51     16.90 o 
  10   1   4      116.33      130.63      7.53 o 
  11   1   4        0.02        0.23      2.19 o 
  12   1   4       13.01        9.85      2.75 o 
 -15   2   4      579.13      612.89     12.43 o 
 -14   2   4      122.15      132.16      5.45 o 
 -13   2   4      142.27      156.59      4.48 o 
 -12   2   4       60.44       66.14      2.81 o 
 -11   2   4       44.99       44.58      2.32 o 
 -10   2   4     1831.26     1845.28     23.31 o 
  -9   2   4      153.97      162.34      3.44 o 
  -8   2   4      378.78      381.64      5.79 o 
  -7   2   4      782.02      806.52     10.50 o 
  -6   2   4     3534.06     3515.27     37.87 o 
  -5   2   4     1959.48     2024.84     27.76 o 
  -4   2   4     2491.46     2439.73     37.40 o 
  -3   2   4     2746.60     2750.36    112.72 o 
  -2   2   4        2.85        2.30      0.77 o 
  -1   2   4     6987.99     6798.78     79.34 o 
   0   2   4      403.41      406.41      6.44 o 
   1   2   4     6843.63     6910.06     67.34 o 
   2   2   4      770.72      862.64      8.38 o 
   3   2   4      967.11      925.34      8.11 o 
   4   2   4     1316.33     1269.03     12.31 o 
   5   2   4     4270.61     4169.12     37.03 o 
   6   2   4       46.79       46.42      1.50 o 
   7   2   4      108.19       99.85      4.24 o 
   8   2   4      202.80      219.36      4.11 o 
   9   2   4        7.49       10.98      1.78 o 
  10   2   4      254.32      254.74      6.46 o 
  11   2   4        1.86        1.84      1.71 o 
  12   2   4        0.10       -1.04      2.15 o 
 -15   3   4       22.80       28.09      3.43 o 
 -14   3   4      826.36      837.37     16.51 o 
 -13   3   4      426.28      425.33      8.16 o 
 -12   3   4      422.99      429.26      7.91 o 
 -11   3   4       99.79      108.26      5.72 o 
 -10   3   4       60.82       66.64      2.57 o 
  -9   3   4        0.60        1.81      0.98 o 
  -8   3   4        9.38       13.20      1.51 o 
  -7   3   4     1006.98     1030.80     11.85 o 
  -6   3   4      999.02     1186.24     14.98 o 
  -5   3   4       86.27       65.87      1.73 o 
  -4   3   4      519.46      464.16      6.41 o 
  -3   3   4      432.10      536.36     15.12 o 
  -2   3   4     1038.97     1006.14     20.02 o 
   0   3   4     1102.70     1047.07     11.73 o 
   1   3   4     5952.09     6273.81     54.33 o 
   2   3   4      632.65      624.41      6.25 o 
   3   3   4      391.77      350.39      4.20 o 
   4   3   4      398.98      349.00      4.02 o 
   5   3   4      926.74      874.72      8.38 o 
   6   3   4     1874.51     1810.90     22.30 o 
   7   3   4        0.11       -0.10      0.85 o 
   8   3   4      370.32      369.12      5.96 o 
   9   3   4      314.03      311.17      6.97 o 
  10   3   4       22.50       17.96      2.19 o 
  11   3   4        8.07        9.51      1.97 o 
  12   3   4       18.13       21.06      3.08 o 
 -15   4   4        2.74        5.85      2.46 o 
 -14   4   4      299.27      303.94      7.94 o 
 -13   4   4      219.31      215.61      5.37 o 
 -12   4   4      871.76      863.52     16.55 o 
 -11   4   4      320.28      300.56      6.01 o 
 -10   4   4       23.58       19.74      1.69 o 
  -9   4   4      248.29      213.62      3.46 o 
  -8   4   4     2201.30     2142.00     23.82 o 
  -7   4   4      275.72      315.59      4.56 o 
  -6   4   4     1267.41     1247.42     17.24 o 
  -5   4   4      357.90      397.92      5.71 o 
  -4   4   4     1823.97     1888.07     39.59 o 
  -3   4   4      982.59     1044.11     20.25 o 
  -2   4   4     1760.58     1783.72     23.27 o 
  -1   4   4     1005.69     1074.48     12.15 o 
   0   4   4      272.02      269.59      3.42 o 
   1   4   4        0.57        6.35      0.56 o 
   2   4   4      223.84      259.83      4.04 o 
   3   4   4     2333.30     2435.07     24.37 o 
   4   4   4      914.19      933.00     11.65 o 
   5   4   4       35.95       35.18      1.29 o 
   6   4   4      619.28      621.05      7.87 o 
   7   4   4      451.48      463.66      6.98 o 
   8   4   4        9.71       12.00      1.31 o 
   9   4   4       10.12       10.25      1.53 o 
  10   4   4        4.92        6.19      2.91 o 
  11   4   4       14.70       15.61      2.19 o 
 -15   5   4      395.51      400.36      9.70 o 
 -14   5   4       53.98       47.49      4.14 o 
 -13   5   4       43.32       44.97      3.90 o 
 -12   5   4       22.16       22.92      2.40 o 
 -11   5   4      236.09      220.94      4.96 o 
 -10   5   4       30.18       26.85      1.84 o 
  -9   5   4      489.52      484.59      6.95 o 
  -8   5   4      149.41      157.67      3.18 o 
  -7   5   4      344.15      323.29      5.55 o 
  -6   5   4     1038.86     1043.86     11.90 o 
  -5   5   4     3526.25     3636.13     39.47 o 
  -4   5   4      619.68      707.39      8.29 o 
  -3   5   4     1713.99     1940.74     26.12 o 
  -2   5   4      150.40      135.28      4.90 o 
  -1   5   4      137.30      145.87      2.04 o 
   0   5   4     2331.84     2265.14     41.63 o 
   1   5   4     1914.15     2034.03     21.92 o 
   2   5   4       41.11       51.01      1.33 o 
   3   5   4      211.35      240.25      3.41 o 
   4   5   4     1492.93     1515.93     15.70 o 
   5   5   4      266.93      257.52      3.64 o 
   6   5   4     1777.21     1725.27     19.50 o 
   7   5   4      230.63      236.71      4.34 o 
   8   5   4       32.40       35.00      1.86 o 
   9   5   4       12.72       11.28      1.57 o 
  10   5   4       26.89       22.42      2.83 o 
  11   5   4       35.38       33.44      3.34 o 
 -14   6   4        2.15        1.68      1.93 o 
 -13   6   4       86.81       84.44      3.97 o 
 -12   6   4       51.93       50.52      3.06 o 
 -11   6   4      266.91      277.19      6.90 o 
 -10   6   4       85.18       76.91      3.50 o 
  -9   6   4      230.06      212.51      7.32 o 
  -8   6   4      501.30      501.25      7.07 o 
  -7   6   4     1024.61     1054.23     12.51 o 
  -6   6   4      952.84      967.27     12.68 o 
  -5   6   4      111.84      128.52      2.39 o 
  -4   6   4      113.90      117.68      2.40 o 
  -3   6   4     1635.69     1660.17     22.64 o 
  -2   6   4     6189.32     6529.49     70.26 o 
  -1   6   4       95.63      133.26      2.35 o 
   0   6   4       96.23       94.69      1.78 o 
   1   6   4      348.70      354.49      4.25 o 
   2   6   4      209.04      226.00      3.58 o 
   3   6   4      658.80      676.66      8.26 o 
   4   6   4      316.15      307.09      4.02 o 
   5   6   4      245.50      242.82      3.51 o 
   6   6   4      183.79      184.74      3.32 o 
   7   6   4      159.37      160.13      3.87 o 
   8   6   4      106.29      108.51      3.28 o 
   9   6   4      846.09      857.94     13.47 o 
  10   6   4        1.05        0.86      1.35 o 
  11   6   4        0.18        3.45      2.04 o 
 -14   7   4       35.77       37.66      3.11 o 
 -13   7   4       92.75       90.71      4.07 o 
 -12   7   4        8.16       11.06      1.96 o 
 -11   7   4      416.85      429.58      9.96 o 
 -10   7   4        0.78        0.53      1.16 o 
  -9   7   4      146.06      132.99      3.22 o 
  -8   7   4      250.65      271.82      7.50 o 
  -7   7   4     4881.06     4941.95     76.65 o 
  -6   7   4        1.42        1.38      0.77 o 
  -5   7   4      331.56      336.71      5.20 o 
  -4   7   4      127.15      113.92      2.47 o 
  -3   7   4     2623.16     2738.25     36.63 o 
  -2   7   4     4797.58     5335.68     52.83 o 
  -1   7   4      102.61      103.23      1.95 o 
   0   7   4      228.86      253.41      3.93 o 
   1   7   4       51.63       45.31      1.45 o 
   2   7   4      286.21      269.16      4.17 o 
   3   7   4       11.84       11.59      0.90 o 
   4   7   4        3.22        4.06      0.86 o 
   5   7   4       29.00       28.25      1.60 o 
   6   7   4       10.42        8.98      1.65 o 
   7   7   4       33.80       37.88      2.43 o 
   8   7   4        9.63       10.87      1.46 o 
   9   7   4       35.21       36.93      2.26 o 
  10   7   4        6.45        3.95      1.76 o 
  11   7   4        2.53        2.30      2.23 o 
 -13   8   4       73.74       77.91      3.80 o 
 -12   8   4        8.64       12.21      1.96 o 
 -11   8   4      396.74      395.84      7.17 o 
 -10   8   4       46.21       39.30      2.04 o 
  -9   8   4      110.65      115.27      3.03 o 
  -8   8   4      220.67      232.02      4.43 o 
  -7   8   4       21.76       22.03      1.97 o 
  -6   8   4       10.38        7.19      1.01 o 
  -5   8   4       96.55      103.11      2.47 o 
  -4   8   4      259.12      316.07      5.54 o 
  -3   8   4     1562.22     1570.78     21.61 o 
  -2   8   4      786.13      810.00      9.69 o 
  -1   8   4        0.24        5.10      0.71 o 
   0   8   4       50.93       54.79      2.25 o 
   1   8   4     1724.36     1724.43     21.12 o 
   2   8   4     1528.35     1635.59     18.36 o 
   3   8   4      876.57      858.95     11.48 o 
   4   8   4       11.94       12.84      1.17 o 
   5   8   4      105.80      110.84      2.88 o 
   6   8   4      535.30      545.72      8.38 o 
   7   8   4       87.56       85.22      3.56 o 
   8   8   4       81.59       83.96      3.73 o 
   9   8   4       25.05       27.57      2.64 o 
  10   8   4        8.49        7.25      2.13 o 
 -13   9   4       94.07       89.29      3.25 o 
 -12   9   4      128.97      130.99      7.45 o 
 -11   9   4      193.67      202.09      4.97 o 
 -10   9   4       24.73       22.63      1.73 o 
  -9   9   4       27.69       24.60      1.61 o 
  -8   9   4        0.35        0.31      0.89 o 
  -7   9   4      285.22      273.13      7.64 o 
  -6   9   4      592.97      602.68      8.57 o 
  -5   9   4       36.57       38.09      1.64 o 
  -4   9   4       42.41       44.24      2.39 o 
  -3   9   4      376.88      441.16      7.08 o 
  -2   9   4      330.29      347.27      4.89 o 
  -1   9   4      342.34      356.24      7.49 o 
   0   9   4      110.04      107.19      2.45 o 
   1   9   4      524.67      534.34      8.68 o 
   2   9   4      591.77      613.92      8.67 o 
   3   9   4       33.91       29.46      1.60 o 
   4   9   4        4.43        3.34      0.92 o 
   5   9   4       19.51       19.50      1.51 o 
   6   9   4       44.07       44.95      2.17 o 
   7   9   4       52.93       57.73      3.20 o 
   8   9   4      697.03      690.77     13.65 o 
   9   9   4       12.12       12.97      2.19 o 
  10   9   4        0.21       -1.67      1.67 o 
 -12  10   4       27.31       29.94      3.13 o 
 -11  10   4        0.88        1.29      1.03 o 
 -10  10   4       55.84       55.21      2.39 o 
  -9  10   4        2.84        2.51      1.05 o 
  -8  10   4        1.10        2.82      2.66 o 
  -7  10   4       56.54       60.63      4.54 o 
  -6  10   4      138.60      136.13      3.75 o 
  -5  10   4       15.48       16.16      1.98 o 
  -4  10   4       33.46       31.48      2.14 o 
  -3  10   4      910.92      936.26     13.72 o 
  -2  10   4      124.91      112.37      2.39 o 
  -1  10   4      744.41      750.13     10.17 o 
   0  10   4       41.53       39.84      1.69 o 
   1  10   4       50.83       51.26      2.39 o 
   2  10   4      206.75      202.35      7.97 o 
   3  10   4        0.48        0.69      0.97 o 
   4  10   4       67.14       60.73      2.85 o 
   5  10   4        5.00        4.36      1.09 o 
   6  10   4        6.68        8.55      1.32 o 
   7  10   4        3.19        2.62      1.67 o 
   8  10   4       13.50       13.22      2.13 o 
   9  10   4       26.42       27.90      3.76 o 
 -12  11   4      119.18      123.30      5.41 o 
 -11  11   4        8.87        8.18      1.69 o 
 -10  11   4        9.13        6.81      1.95 o 
  -9  11   4       57.49       60.55      3.27 o 
  -8  11   4      554.04      560.79     10.67 o 
  -7  11   4       63.05       61.65      2.48 o 
  -6  11   4       13.72       13.87      1.79 o 
  -5  11   4        1.55        2.08      1.05 o 
  -4  11   4      793.85      798.04     12.11 o 
  -3  11   4      213.72      207.93      4.36 o 
  -2  11   4        0.12       -0.44      0.67 o 
  -1  11   4      178.47      182.98      3.65 o 
   0  11   4       24.06       18.80      1.54 o 
   1  11   4      583.86      580.80      9.69 o 
   2  11   4     1269.01     1242.01     18.36 o 
   3  11   4        7.17        5.86      1.11 o 
   4  11   4       55.33       55.49      2.35 o 
   5  11   4        3.96        3.05      1.13 o 
   6  11   4       78.23       73.30      2.76 o 
   7  11   4      276.75      266.95      6.87 o 
   8  11   4      190.48      182.07     11.34 o 
 -11  12   4       42.26       41.75      2.77 o 
 -10  12   4      261.55      262.87      6.54 o 
  -9  12   4      209.01      202.72      5.96 o 
  -8  12   4        0.06       -0.30      1.11 o 
  -7  12   4        1.19        0.73      1.32 o 
  -6  12   4        4.53        5.12      2.20 o 
  -5  12   4        1.31       -0.07      0.81 o 
  -4  12   4        0.66        1.43      0.93 o 
  -3  12   4      133.23      141.74      3.60 o 
  -2  12   4      134.84      139.04      3.61 o 
  -1  12   4      269.60      260.17      5.41 o 
   0  12   4      120.22      115.89      3.40 o 
   1  12   4       51.52       52.21      3.31 o 
   2  12   4      128.42      122.28      3.64 o 
   3  12   4        3.50        3.05      1.20 o 
   4  12   4      108.15      105.38      3.13 o 
   5  12   4      201.96      199.78      4.56 o 
   6  12   4        6.20        4.84      1.38 o 
   7  12   4       34.54       34.29      2.60 o 
   8  12   4       28.88       28.65      8.02 o 
 -10  13   4        2.06        1.19      1.84 o 
  -9  13   4      185.62      175.97      7.33 o 
  -8  13   4        2.08        1.11      1.56 o 
  -7  13   4        2.52        2.03      1.35 o 
  -6  13   4        0.75        1.46      1.09 o 
  -5  13   4        0.16       -0.86      0.86 o 
  -4  13   4       14.73       17.36      1.47 o 
  -3  13   4       38.57       36.81      2.33 o 
  -2  13   4       45.00       38.52      2.20 o 
  -1  13   4      210.03      193.37      4.64 o 
   0  13   4      140.55      152.71      4.12 o 
   1  13   4        0.03       -0.23      1.10 o 
   2  13   4       24.91       26.80      2.08 o 
   3  13   4       94.09       75.85      3.99 o 
   4  13   4       32.24       31.31      2.09 o 
   5  13   4       29.97       30.48      2.14 o 
   6  13   4       52.53       47.79      3.32 o 
   7  13   4        7.96        9.21      2.10 o 
  -9  14   4      114.58      113.13      4.13 o 
  -8  14   4      113.32      114.56      4.05 o 
  -7  14   4       86.88       80.35      3.47 o 
  -6  14   4       43.77       42.25      2.58 o 
  -5  14   4        0.58       -1.27      1.50 o 
  -4  14   4       54.18       52.90      2.53 o 
  -3  14   4        8.53       10.08      1.64 o 
  -2  14   4      268.74      274.87      7.85 o 
  -1  14   4      116.23      112.25      3.58 o 
   0  14   4       54.92       53.10      3.17 o 
   1  14   4        1.68        2.01      1.28 o 
   2  14   4        4.51        2.39      1.31 o 
   3  14   4       33.25       31.61      2.43 o 
   4  14   4       62.77       65.70      3.74 o 
   5  14   4       59.19       61.40      3.38 o 
   6  14   4       65.77       56.78      4.24 o 
  -8  15   4       57.78       51.74      4.12 o 
  -7  15   4       33.04       30.69      2.56 o 
  -6  15   4       16.10       15.15      1.99 o 
  -5  15   4        1.74       -0.36      1.34 o 
  -4  15   4       61.13       61.10      2.84 o 
  -3  15   4        0.01       -0.90      1.39 o 
  -2  15   4       29.95       28.34      2.46 o 
  -1  15   4        9.15        8.66      1.77 o 
   0  15   4       69.15       71.95      3.14 o 
   1  15   4      145.38      141.94      4.98 o 
   2  15   4       62.23       64.05      3.68 o 
   3  15   4       22.57       21.20      2.44 o 
   4  15   4       40.68       46.18      3.39 o 
  -6  16   4       79.52       68.61      5.59 o 
  -5  16   4        1.05       -1.56      2.30 o 
  -4  16   4       23.01       23.96      2.39 o 
  -3  16   4       32.09       35.82      3.26 o 
  -2  16   4       17.20       12.29      2.34 o 
  -1  16   4       13.34       13.59      2.35 o 
   0  16   4        1.86        0.97      1.77 o 
   1  16   4      288.32      276.13      7.51 o 
   2  16   4       97.55      102.67      4.46 o 
 -15   1   5        3.21        5.94      4.53 o 
 -14   1   5        1.22        2.70      1.90 o 
 -13   1   5      419.01      432.87      9.39 o 
 -12   1   5      303.01      296.16      6.30 o 
 -11   1   5      113.33      136.05      3.40 o 
 -10   1   5     1827.38     1787.70     22.59 o 
  -9   1   5       53.39       58.83      2.84 o 
  -8   1   5      221.12      215.03      3.77 o 
  -7   1   5     4145.98     3992.03     47.48 o 
  -6   1   5      937.82      936.80     11.78 o 
  -5   1   5     2823.12     2752.22     32.65 o 
  -4   1   5       26.19       16.71      1.68 o 
  -3   1   5        2.60        4.18      0.53 o 
  -2   1   5     1426.28     1346.85     20.95 o 
  -1   1   5     7025.18     6986.99     90.32 o 
   0   1   5        7.29        9.42      0.56 o 
   1   1   5     1307.85     1450.79     13.65 o 
   2   1   5     2306.01     2521.88     22.26 o 
   3   1   5      334.42      358.96      3.93 o 
   4   1   5     1550.71     1506.17     18.95 o 
   5   1   5      848.71      870.64      9.47 o 
   6   1   5       10.92       11.76      0.90 o 
   7   1   5      458.28      437.26      7.67 o 
   8   1   5      482.04      492.64      9.59 o 
   9   1   5        9.97        9.50      1.97 o 
  10   1   5      172.47      161.07      6.05 o 
  11   1   5        0.01        1.07      2.06 o 
 -15   2   5       48.15       59.80      3.66 o 
 -14   2   5       12.21       12.36      1.98 o 
 -13   2   5      162.28      163.76      4.49 o 
 -12   2   5      120.78      119.10      3.58 o 
 -11   2   5      143.56      145.80      3.50 o 
 -10   2   5      497.47      442.01      6.88 o 
  -9   2   5      835.06      803.36     10.91 o 
  -8   2   5      292.39      279.39      4.54 o 
  -7   2   5     1272.07     1277.75     15.95 o 
  -6   2   5      741.83      758.27     12.19 o 
  -5   2   5      337.18      432.06      6.35 o 
  -4   2   5     2621.33     2795.04     42.93 o 
  -3   2   5     4702.87     4897.71    152.05 o 
  -2   2   5       60.18       67.57      1.45 o 
  -1   2   5     1689.01     1685.85     29.95 o 
   0   2   5     2201.24     2303.44     23.08 o 
   1   2   5     4541.73     5145.13     46.89 o 
   2   2   5      174.47      164.07      2.16 o 
   3   2   5     2947.12     3059.56     26.64 o 
   4   2   5     3065.80     2959.89     29.39 o 
   5   2   5     1103.91     1068.07     10.60 o 
   6   2   5       71.01       66.90      2.11 o 
   7   2   5       27.02       25.56      1.54 o 
   8   2   5        0.73        1.07      1.12 o 
   9   2   5      917.70      921.34     21.00 o 
  10   2   5       44.89       40.53      3.49 o 
  11   2   5       48.63       47.55      3.91 o 
 -15   3   5      317.91      345.48     10.04 o 
 -14   3   5       12.94       14.79      2.20 o 
 -13   3   5       75.95       75.88      3.17 o 
 -12   3   5        8.85       15.40      1.73 o 
 -11   3   5        1.52        2.77      1.25 o 
 -10   3   5       34.99       37.62      1.88 o 
  -9   3   5       56.37       52.58      2.47 o 
  -8   3   5       91.94      103.21      2.83 o 
  -7   3   5      600.26      611.19      8.32 o 
  -6   3   5      707.54      698.39     10.04 o 
  -5   3   5      267.67      247.75      3.85 o 
  -4   3   5      668.90      644.83      8.25 o 
  -3   3   5       18.33       23.71      1.18 o 
  -2   3   5     3386.48     3443.11     74.67 o 
  -1   3   5     1165.65     1094.73     13.22 o 
   0   3   5      777.84      765.15      7.57 o 
   1   3   5        0.46       -0.02      0.35 o 
   2   3   5      606.07      520.23      5.11 o 
   3   3   5      101.43      101.57      1.69 o 
   4   3   5      816.91      800.25      8.11 o 
   5   3   5      498.77      473.55      5.76 o 
   6   3   5      428.71      420.98      6.39 o 
   7   3   5      210.31      204.53      3.97 o 
   8   3   5      327.47      332.31      5.61 o 
   9   3   5      115.34      117.23      4.07 o 
  10   3   5      111.56      116.13      4.21 o 
  11   3   5       15.14       12.47      2.97 o 
 -15   4   5       11.44       14.70      2.63 o 
 -14   4   5       93.01       90.46      4.31 o 
 -13   4   5      133.34      126.62      4.09 o 
 -12   4   5      163.13      197.02      5.10 o 
 -11   4   5      474.12      455.26      7.98 o 
 -10   4   5       94.78       89.68      3.15 o 
  -9   4   5      255.13      237.39      4.22 o 
  -8   4   5     1269.72     1265.25     14.51 o 
  -7   4   5      991.72      979.88     13.93 o 
  -6   4   5     1686.07     1623.88     20.19 o 
  -5   4   5     1473.54     1447.30     16.39 o 
  -4   4   5        5.05        2.60      0.61 o 
  -3   4   5     2451.41     2654.08     31.23 o 
  -2   4   5      162.42      133.31      2.60 o 
  -1   4   5        2.57        3.88      1.08 o 
   0   4   5     2073.96     2093.66     21.20 o 
   1   4   5     1503.59     1524.92     14.58 o 
   2   4   5       26.06       23.82      0.81 o 
   3   4   5      526.48      549.15      6.28 o 
   4   4   5        6.53        7.92      0.94 o 
   5   4   5      655.95      659.25      7.61 o 
   6   4   5       31.67       36.88      1.72 o 
   7   4   5        3.58        1.91      1.01 o 
   8   4   5      211.64      215.72      4.29 o 
   9   4   5      253.56      250.06      5.26 o 
  10   4   5      234.20      234.38      6.89 o 
  11   4   5       16.74       21.05      3.96 o 
 -15   5   5        0.58        2.98      2.14 o 
 -14   5   5      327.13      332.31      8.29 o 
 -13   5   5      344.97      361.53      9.17 o 
 -12   5   5      556.63      564.32      9.72 o 
 -11   5   5       31.55       28.33      2.01 o 
 -10   5   5        8.07        8.55      1.30 o 
  -9   5   5       14.59       16.14      1.13 o 
  -8   5   5     1423.83     1392.19     17.87 o 
  -7   5   5       16.03       12.11      1.16 o 
  -6   5   5       51.93       63.17      1.55 o 
  -5   5   5      239.89      246.42      3.98 o 
  -4   5   5      335.91      392.43      8.45 o 
  -3   5   5     1440.14     1412.23     19.35 o 
  -2   5   5     1356.59     1507.84     16.95 o 
  -1   5   5      150.95      166.70      2.49 o 
   0   5   5     1166.77     1105.54     12.57 o 
   1   5   5      757.90      688.23      7.56 o 
   2   5   5        9.85        5.33      0.64 o 
   3   5   5       94.38      105.81      1.89 o 
   4   5   5      303.00      300.97      4.01 o 
   5   5   5        0.21       -0.18      1.05 o 
   6   5   5      907.69      887.79     11.89 o 
   7   5   5      371.57      358.78      5.89 o 
   8   5   5        0.63        1.42      1.08 o 
   9   5   5        4.59        4.20      1.26 o 
  10   5   5        5.03        3.80      1.71 o 
  11   5   5       11.01       13.58      3.12 o 
 -15   6   5       36.84       34.60      3.19 o 
 -14   6   5        6.04        9.79      2.22 o 
 -13   6   5        4.58        7.25      1.95 o 
 -12   6   5      124.89      114.80      4.20 o 
 -11   6   5      503.33      478.83      9.90 o 
 -10   6   5       49.17       47.04      2.00 o 
  -9   6   5        0.67        0.52      0.75 o 
  -8   6   5      429.93      391.81      6.21 o 
  -7   6   5      116.08      129.91      2.67 o 
  -6   6   5      896.52      867.66     11.59 o 
  -5   6   5       51.18       49.48      1.89 o 
  -4   6   5      317.02      344.35      5.44 o 
  -3   6   5       39.05       44.31      1.77 o 
  -2   6   5      710.91      814.67      9.67 o 
  -1   6   5       31.14       26.21      1.24 o 
   0   6   5       20.38       32.76      1.55 o 
   1   6   5       12.74       14.69      0.90 o 
   2   6   5      591.04      568.44      7.12 o 
   3   6   5      165.55      147.94      3.33 o 
   4   6   5      654.62      639.00      7.35 o 
   5   6   5      144.38      139.71      2.53 o 
   6   6   5      155.56      149.67      2.96 o 
   7   6   5        2.28        2.75      1.01 o 
   8   6   5      327.64      329.55      5.73 o 
   9   6   5       13.70       14.38      1.56 o 
  10   6   5        0.35        1.55      1.82 o 
 -14   7   5      464.38      445.03     10.11 o 
 -13   7   5      233.66      234.25      6.46 o 
 -12   7   5        4.23        4.99      1.73 o 
 -11   7   5       40.95       40.13      2.56 o 
 -10   7   5       66.99       67.59      2.40 o 
  -9   7   5     1559.36     1529.70     21.36 o 
  -8   7   5      947.49      950.49     16.66 o 
  -7   7   5      165.14      148.59      3.53 o 
  -6   7   5       26.27       31.25      1.55 o 
  -5   7   5     1246.39     1252.76     15.81 o 
  -4   7   5       72.62       92.08      3.77 o 
  -3   7   5     4373.97     4506.30     59.41 o 
  -2   7   5      256.38      232.61      2.81 o 
  -1   7   5       25.87       30.18      1.20 o 
   0   7   5      218.04      201.10      3.88 o 
   1   7   5      465.12      462.26      5.98 o 
   2   7   5      163.74      170.89      2.97 o 
   3   7   5      393.23      413.66      5.70 o 
   4   7   5      132.60      118.14      3.35 o 
   5   7   5       53.30       48.72      1.86 o 
   6   7   5      399.51      402.83      7.46 o 
   7   7   5      220.45      210.80      5.78 o 
   8   7   5       67.22       65.60      3.45 o 
   9   7   5      215.25      220.72      6.30 o 
  10   7   5       35.58       34.05      2.96 o 
 -14   8   5       18.75       18.76      3.02 o 
 -13   8   5      226.49      228.21      7.20 o 
 -12   8   5       70.37       76.62      3.49 o 
 -11   8   5        0.60       -0.94      1.11 o 
 -10   8   5       80.16       74.88      2.50 o 
  -9   8   5        5.72        6.41      1.02 o 
  -8   8   5      214.17      210.73      5.42 o 
  -7   8   5      227.73      225.97      4.81 o 
  -6   8   5       99.88      100.08      2.58 o 
  -5   8   5      141.53      142.12      3.35 o 
  -4   8   5       19.44       13.65      1.28 o 
  -3   8   5     1532.25     1740.22     27.94 o 
  -2   8   5      213.23      223.88      3.46 o 
  -1   8   5       79.18       82.65      1.88 o 
   0   8   5       45.43       46.74      1.91 o 
   1   8   5      232.68      219.75      3.91 o 
   2   8   5      877.94      907.79     10.89 o 
   3   8   5      200.27      219.60      3.69 o 
   4   8   5       48.96       48.68      2.43 o 
   5   8   5      632.71      621.55      9.22 o 
   6   8   5       55.67       61.85      2.70 o 
   7   8   5      249.08      238.95      6.37 o 
   8   8   5       50.92       47.01      3.19 o 
   9   8   5       21.89       23.97      3.40 o 
  10   8   5      142.20      145.50      5.27 o 
 -13   9   5        6.07        2.54      3.01 o 
 -12   9   5       19.56       19.55      2.17 o 
 -11   9   5        2.02        2.34      1.27 o 
 -10   9   5        0.04       -0.22      1.08 o 
  -9   9   5       49.29       50.97      3.68 o 
  -8   9   5      791.83      759.76     26.85 o 
  -7   9   5       61.25       60.41      2.41 o 
  -6   9   5      362.61      361.64      5.80 o 
  -5   9   5        2.09       -0.36      0.78 o 
  -4   9   5      183.59      209.17      4.14 o 
  -3   9   5     2605.70     2740.35     36.60 o 
  -2   9   5        0.03        0.72      0.59 o 
  -1   9   5      114.53      127.07      2.74 o 
   0   9   5      224.07      228.32      4.07 o 
   1   9   5      299.77      298.50      4.99 o 
   2   9   5        1.12        2.13      0.81 o 
   3   9   5      134.60      128.52      3.17 o 
   4   9   5       32.00       33.20      1.86 o 
   5   9   5       10.48        9.70      1.30 o 
   6   9   5       43.58       46.54      2.57 o 
   7   9   5       15.67       14.34      2.06 o 
   8   9   5      124.11      127.42      7.38 o 
   9   9   5        2.73        3.11      1.82 o 
 -13  10   5       51.08       52.02      2.53 o 
 -12  10   5        0.90       -0.28      2.16 o 
 -11  10   5      182.44      185.37      4.34 o 
 -10  10   5      220.73      207.88      4.48 o 
  -9  10   5       22.77       19.87      2.08 o 
  -8  10   5      191.40      178.70      4.94 o 
  -7  10   5       72.72       70.98      3.02 o 
  -6  10   5      286.27      299.62      5.07 o 
  -5  10   5      632.01      627.34     10.28 o 
  -4  10   5     2050.57     2121.57     28.89 o 
  -3  10   5      496.80      534.66      8.56 o 
  -2  10   5      403.77      399.91      5.66 o 
  -1  10   5      391.28      403.15      6.22 o 
   0  10   5        9.46       10.12      1.11 o 
   1  10   5     1024.48     1047.69     15.65 o 
   2  10   5      449.27      445.87      7.95 o 
   3  10   5      163.84      161.65      3.65 o 
   4  10   5      106.25      101.40      3.65 o 
   5  10   5        9.32       13.36      1.48 o 
   6  10   5        3.37        1.45      1.31 o 
   7  10   5       21.93       23.31      2.46 o 
   8  10   5       22.76       20.63      2.53 o 
 -12  11   5       61.69       65.11      2.98 o 
 -11  11   5       21.30       19.86      1.81 o 
 -10  11   5       45.47       47.67      2.74 o 
  -9  11   5        2.34        3.46      0.91 o 
  -8  11   5        1.62        2.60      0.77 o 
  -7  11   5        0.26       -1.30      1.30 o 
  -6  11   5       44.34       45.45      2.44 o 
  -5  11   5      213.69      215.61      3.94 o 
  -4  11   5      131.60      135.48      3.95 o 
  -3  11   5      175.31      182.33      4.02 o 
  -2  11   5      102.71      106.93      2.68 o 
  -1  11   5      183.44      183.61      3.72 o 
   0  11   5      110.58      108.02      2.81 o 
   1  11   5      711.31      710.12     11.50 o 
   2  11   5      174.78      166.57      4.27 o 
   3  11   5        5.94        4.62      1.76 o 
   4  11   5      143.01      144.26      3.65 o 
   5  11   5       45.15       47.15      2.44 o 
   6  11   5       37.55       38.38      2.62 o 
   7  11   5        9.33       10.39      2.10 o 
   8  11   5       18.61       23.49      2.71 o 
 -11  12   5       92.47       89.08      7.53 o 
 -10  12   5       96.01       98.33      3.59 o 
  -9  12   5      129.55      130.17      3.98 o 
  -8  12   5       16.18       18.17      1.65 o 
  -7  12   5      251.79      245.68      5.60 o 
  -6  12   5       56.61       57.61      2.06 o 
  -5  12   5        6.47        7.57      1.04 o 
  -4  12   5      695.52      695.70     11.04 o 
  -3  12   5      105.84      113.12      3.55 o 
  -2  12   5      134.80      141.48      3.71 o 
  -1  12   5       47.66       51.50      2.12 o 
   0  12   5       63.78       64.44      2.64 o 
   1  12   5      370.89      359.95      7.06 o 
   2  12   5       11.33       13.69      1.65 o 
   3  12   5        2.66        4.12      1.31 o 
   4  12   5        0.00        1.85      1.11 o 
   5  12   5        0.09        0.01      1.19 o 
   6  12   5        7.13        7.29      1.89 o 
   7  12   5      115.80      127.00      4.98 o 
 -10  13   5      109.93      110.08      4.91 o 
  -9  13   5       42.28       45.37      3.25 o 
  -8  13   5      189.95      198.62      5.71 o 
  -7  13   5      622.20      610.90     11.60 o 
  -6  13   5       11.33       11.35      1.40 o 
  -5  13   5        2.94        3.83      1.04 o 
  -4  13   5      420.75      418.75      8.52 o 
  -3  13   5        3.04        0.77      1.55 o 
  -2  13   5        5.70        2.86      1.22 o 
  -1  13   5       60.09       59.63      2.76 o 
   0  13   5      668.31      638.69     10.90 o 
   1  13   5      242.29      235.31      5.53 o 
   2  13   5        1.18        1.51      2.08 o 
   3  13   5        0.00       -0.06      1.18 o 
   4  13   5      146.32      150.56      4.30 o 
   5  13   5      175.73      172.31      5.05 o 
   6  13   5       25.06       24.04      2.74 o 
  -9  14   5        0.49       -0.30      1.68 o 
  -8  14   5       14.69       10.85      1.73 o 
  -7  14   5       54.95       51.89      2.77 o 
  -6  14   5      108.19      113.85      3.91 o 
  -5  14   5      119.73      124.15      3.58 o 
  -4  14   5      137.13      134.20      3.73 o 
  -3  14   5       48.23       46.48      2.75 o 
  -2  14   5       98.89       99.13      4.72 o 
  -1  14   5      141.75      139.93      4.10 o 
   0  14   5       21.82       25.55      2.15 o 
   1  14   5       11.93       13.88      1.79 o 
   2  14   5       14.16       14.23      1.86 o 
   3  14   5       25.40       25.20      2.55 o 
   4  14   5      196.46      183.08      5.96 o 
   5  14   5      212.05      221.25      5.77 o 
  -8  15   5        5.05        2.48      2.40 o 
  -7  15   5       34.93       34.74      2.63 o 
  -6  15   5       26.32       30.70      2.71 o 
  -5  15   5        0.33        1.06      1.38 o 
  -4  15   5      230.31      236.52      5.83 o 
  -3  15   5      137.76      140.32      4.84 o 
  -2  15   5        0.01       -0.86      1.26 o 
  -1  15   5      239.50      241.03      5.83 o 
   0  15   5      287.47      298.23      7.60 o 
   1  15   5      260.21      247.53      6.86 o 
   2  15   5       79.63       78.15      5.57 o 
   3  15   5       54.20       48.72      3.49 o 
   4  15   5        0.04       -1.05      1.90 o 
  -6  16   5      218.40      215.52      6.94 o 
  -5  16   5        1.60        2.96      1.71 o 
  -4  16   5       38.65       41.82      2.90 o 
  -3  16   5       19.24       22.76      3.58 o 
  -2  16   5       46.13       41.26      3.50 o 
  -1  16   5       36.37       40.76      3.53 o 
   0  16   5       78.59       78.07      5.59 o 
   1  16   5      175.43      165.85      8.00 o 
   2  16   5       16.49       13.24      2.29 o 
 -16   0   6     1185.69     1246.10     37.57 o 
 -15   0   6      431.47      439.85     16.47 o 
 -14   0   6       40.33       41.68      4.91 o 
 -13   0   6      944.73      945.60     21.56 o 
 -12   0   6     1188.31     1175.60     25.45 o 
 -11   0   6      784.38      759.60     28.57 o 
 -10   0   6      346.18      338.75      9.01 o 
  -9   0   6      254.85      220.43      6.48 o 
  -7   0   6     2199.00     2331.44     45.05 o 
  -6   0   6      319.44      312.90      7.26 o 
  -5   0   6        9.01        7.65      1.83 o 
  -4   0   6      203.51      245.82      7.14 o 
  -2   0   6     5080.50     4942.32     88.50 o 
  -1   0   6     2114.65     2196.12     43.44 o 
   0   0   6      243.31      302.31     11.66 o 
   1   0   6     1442.93     1255.58     19.34 o 
   2   0   6     2227.18     2072.14     27.72 o 
   4   0   6     2763.36     2753.77     36.92 o 
   5   0   6      112.00      108.37      4.10 o 
   6   0   6        9.56       10.28      1.39 o 
   7   0   6     2855.87     2706.33     72.57 o 
   8   0   6      415.23      393.46     14.24 o 
   9   0   6      449.95      448.84     16.09 o 
  10   0   6       20.85       28.08      4.44 o 
  11   0   6        0.05        1.97      3.17 o 
 -16   1   6       81.84       98.04      5.38 o 
 -15   1   6        0.01        1.59      2.11 o 
 -14   1   6        1.79        2.10      2.17 o 
 -13   1   6      323.68      341.93      7.97 o 
 -12   1   6       14.52        9.98      1.68 o 
 -11   1   6       12.34       11.51      2.14 o 
 -10   1   6       10.23        5.75      1.20 o 
  -9   1   6     2627.05     2595.95     31.71 o 
  -8   1   6      358.91      338.96      5.59 o 
  -7   1   6      213.25      217.57      3.54 o 
  -6   1   6        3.48        6.15      0.63 o 
  -5   1   6      176.32      222.50      8.15 o 
  -4   1   6     2302.24     2578.11     30.70 o 
  -3   1   6       69.45       86.19      2.93 o 
  -2   1   6        0.07        0.08      0.59 o 
  -1   1   6      487.24      543.90      6.74 o 
   0   1   6     4720.99     5126.52     57.22 o 
   1   1   6      698.09      654.88      6.58 o 
   2   1   6       57.93       57.78      1.19 o 
   3   1   6      109.89      102.37      1.78 o 
   4   1   6     4310.61     4314.64     37.84 o 
   5   1   6       28.56       23.89      1.21 o 
   6   1   6        4.65        5.23      0.94 o 
   7   1   6       67.08       64.46      4.65 o 
   8   1   6      168.64      173.93      5.90 o 
   9   1   6       69.31       71.59      4.13 o 
  10   1   6       41.88       39.49      4.89 o 
  11   1   6       38.51       32.46      3.74 o 
 -16   2   6        7.26       12.18      2.33 o 
 -15   2   6       20.69       24.73      2.64 o 
 -14   2   6        1.56        0.94      1.59 o 
 -13   2   6      609.83      591.54     10.14 o 
 -12   2   6       22.32       22.11      1.83 o 
 -11   2   6      401.39      390.54      6.47 o 
 -10   2   6      104.09       95.45      2.66 o 
  -9   2   6       53.06       42.84      1.90 o 
  -8   2   6     2410.36     2309.85     28.18 o 
  -7   2   6      712.91      754.51     12.02 o 
  -6   2   6       98.39      107.61      4.67 o 
  -5   2   6      159.79      193.92      3.03 o 
  -4   2   6     2075.87     2258.64     34.23 o 
  -3   2   6       16.09       33.96      2.61 o 
  -2   2   6        4.37        1.94      0.75 o 
  -1   2   6      357.65      379.45      5.11 o 
   0   2   6      226.76      279.91      3.34 o 
   1   2   6      998.26      943.57      8.67 o 
   2   2   6       83.05       83.10      1.49 o 
   3   2   6        0.29        0.29      0.53 o 
   4   2   6      630.37      651.15      6.89 o 
   5   2   6       31.17       36.79      1.46 o 
   6   2   6       31.63       29.61      1.60 o 
   7   2   6      237.85      240.40      5.18 o 
   8   2   6       84.25       90.11      3.90 o 
   9   2   6       66.18       62.64      3.80 o 
  10   2   6        0.16        2.09      2.05 o 
  11   2   6        8.47       14.34      3.20 o 
 -15   3   6        2.01        1.83      1.80 o 
 -14   3   6       38.22       41.42      2.69 o 
 -13   3   6      169.52      165.06      4.54 o 
 -12   3   6     1289.32     1223.41     18.04 o 
 -11   3   6      297.51      304.68      5.46 o 
 -10   3   6        6.50        4.20      1.39 o 
  -9   3   6     1251.56     1173.11     15.21 o 
  -8   3   6      693.71      714.84     12.63 o 
  -7   3   6     1207.70     1083.81     15.06 o 
  -6   3   6     2266.03     2336.19     28.42 o 
  -5   3   6      129.83      131.12      2.46 o 
  -4   3   6       53.24       45.83      1.36 o 
  -3   3   6     1774.77     1715.02     24.63 o 
  -2   3   6     4017.67     3832.41     97.47 o 
  -1   3   6      176.08      228.28      2.94 o 
   0   3   6      564.17      595.45      7.03 o 
   1   3   6      132.99      141.40      2.78 o 
   2   3   6       40.55       39.45      0.98 o 
   3   3   6     1715.27     1724.71     16.48 o 
   4   3   6      694.26      700.03      7.33 o 
   5   3   6      197.25      199.24      3.72 o 
   6   3   6       31.60       33.76      1.69 o 
   7   3   6        0.64        1.74      1.00 o 
   8   3   6      566.53      564.35      9.23 o 
   9   3   6      143.49      143.34      4.60 o 
  10   3   6       96.75       93.71      6.91 o 
 -15   4   6      250.65      249.09      7.19 o 
 -14   4   6       28.33       27.96      2.40 o 
 -13   4   6        4.32        2.55      1.51 o 
 -12   4   6       25.45       24.68      2.00 o 
 -11   4   6      168.33      163.27      4.01 o 
 -10   4   6      520.45      516.58      7.71 o 
  -9   4   6      493.22      490.57      7.20 o 
  -8   4   6      217.94      214.35      3.87 o 
  -7   4   6      627.33      601.41      9.06 o 
  -6   4   6     3562.06     3530.15     42.48 o 
  -5   4   6     1997.07     2086.16     25.05 o 
  -4   4   6     2345.96     2401.21     28.61 o 
  -3   4   6     3974.01     4132.62     48.21 o 
  -2   4   6     5771.75     5978.58     75.08 o 
  -1   4   6        0.24        0.04      0.34 o 
   0   4   6     2857.93     3004.21     28.11 o 
   1   4   6      148.19      135.69      1.98 o 
   2   4   6     1569.19     1615.94     16.02 o 
   3   4   6       30.38       40.32      1.14 o 
   4   4   6        0.65        0.84      0.61 o 
   5   4   6       28.91       23.73      1.21 o 
   6   4   6       75.83       82.90      2.44 o 
   7   4   6        0.20       -0.23      0.93 o 
   8   4   6       44.80       49.44      2.24 o 
   9   4   6        3.78        5.14      1.46 o 
  10   4   6        0.49        0.40      2.00 o 
 -15   5   6        0.61        2.73      2.11 o 
 -14   5   6       22.00       16.87      2.77 o 
 -13   5   6       36.95       38.45      2.90 o 
 -12   5   6      369.58      368.17      7.05 o 
 -11   5   6      616.14      606.35      9.94 o 
 -10   5   6      155.11      161.95      6.15 o 
  -9   5   6      259.43      243.29      3.70 o 
  -8   5   6      154.44      156.51      3.33 o 
  -7   5   6        0.50        2.99      0.87 o 
  -6   5   6        0.10        0.04      0.56 o 
  -5   5   6      461.57      469.08      5.96 o 
  -4   5   6        1.08        8.85      0.76 o 
  -3   5   6     1094.19     1124.58     13.98 o 
  -2   5   6        0.13        0.56      0.41 o 
  -1   5   6        4.42        3.85      0.51 o 
   0   5   6     1481.61     1546.63     20.30 o 
   1   5   6      195.31      227.20      3.08 o 
   2   5   6     2264.18     2358.71     25.82 o 
   3   5   6     1660.82     1654.15     17.09 o 
   4   5   6       12.90       12.54      0.89 o 
   5   5   6      116.74      112.30      2.59 o 
   6   5   6      245.05      246.94      4.50 o 
   7   5   6        0.10        0.42      0.99 o 
   8   5   6      350.48      356.27      6.15 o 
   9   5   6        7.96        7.34      1.53 o 
  10   5   6       10.09        7.82      1.92 o 
 -15   6   6      354.34      367.38     15.51 o 
 -14   6   6      544.28      541.68     11.62 o 
 -13   6   6      152.65      153.42      5.04 o 
 -12   6   6        3.43        2.06      2.43 o 
 -11   6   6        6.47        7.83      1.61 o 
 -10   6   6       11.41       12.73      1.11 o 
  -9   6   6      405.35      393.99      6.35 o 
  -8   6   6     1343.32     1336.35     17.37 o 
  -7   6   6       18.59       27.87      1.42 o 
  -6   6   6        0.68        1.58      0.64 o 
  -5   6   6      113.34      105.39      2.93 o 
  -4   6   6      126.48      101.86      4.57 o 
  -3   6   6      118.99      113.45      3.09 o 
  -2   6   6        7.74       10.50      1.01 o 
  -1   6   6      864.24      863.43     10.89 o 
   0   6   6     3745.69     3767.50     48.59 o 
   1   6   6      194.71      195.94      4.41 o 
   2   6   6        0.08        0.36      0.59 o 
   3   6   6      211.28      211.28      3.54 o 
   4   6   6      180.57      187.03      3.41 o 
   5   6   6     1014.24     1004.46     12.23 o 
   6   6   6      116.08      117.57      2.83 o 
   7   6   6       13.81       12.96      1.35 o 
   8   6   6       76.58       76.97      2.62 o 
   9   6   6      136.01      133.67      4.12 o 
  10   6   6        1.68        2.97      2.17 o 
 -14   7   6       10.13        7.12      2.13 o 
 -13   7   6       44.40       34.90      2.79 o 
 -12   7   6        0.55       -1.15      1.78 o 
 -11   7   6       37.67       38.54      2.40 o 
 -10   7   6        3.44        4.96      1.01 o 
  -9   7   6       14.61       12.13      2.70 o 
  -8   7   6      199.17      218.71      4.81 o 
  -7   7   6      517.48      520.74      7.78 o 
  -6   7   6      256.39      258.24      4.47 o 
  -5   7   6      145.80      155.81      3.16 o 
  -4   7   6      276.22      289.25      5.35 o 
  -3   7   6       60.53       59.53      2.12 o 
  -2   7   6       57.66       51.93      1.31 o 
  -1   7   6      167.09      175.70      2.75 o 
   0   7   6      289.74      295.77      5.42 o 
   1   7   6       76.88       74.82      1.87 o 
   2   7   6       85.48       83.90      2.06 o 
   3   7   6      196.54      198.87      3.49 o 
   4   7   6       84.43       70.63      2.08 o 
   5   7   6       74.17       78.60      2.83 o 
   6   7   6      100.90       94.79      3.15 o 
   7   7   6        1.53       -0.14      1.22 o 
   8   7   6        9.38        7.37      1.59 o 
   9   7   6        0.51       -0.32      1.45 o 
 -14   8   6      137.62      145.33      5.18 o 
 -13   8   6       17.66       23.15      2.49 o 
 -12   8   6       32.51       34.72      2.60 o 
 -11   8   6       19.57       17.62      1.54 o 
 -10   8   6       32.02       36.17      1.89 o 
  -9   8   6      418.05      419.81      8.85 o 
  -8   8   6       76.90       77.33      3.89 o 
  -7   8   6       10.55        8.07      2.00 o 
  -6   8   6      499.70      518.62      7.58 o 
  -5   8   6       49.14       47.15      1.86 o 
  -4   8   6      939.93      991.53     14.48 o 
  -3   8   6        1.43        1.24      0.89 o 
  -2   8   6      408.95      415.74      5.64 o 
  -1   8   6      920.58      920.42     12.00 o 
   0   8   6        1.06        2.13      0.72 o 
   1   8   6       87.17       97.53      2.46 o 
   2   8   6       83.95       83.82      2.43 o 
   3   8   6      656.73      634.83      8.30 o 
   4   8   6        2.77        2.60      0.98 o 
   5   8   6      802.78      804.75     10.39 o 
   6   8   6      306.85      300.24      7.33 o 
   7   8   6       62.86       62.97      3.41 o 
   8   8   6       13.13       20.38      2.42 o 
   9   8   6       65.24       70.89      3.96 o 
 -14   9   6       87.24       77.41      6.59 o 
 -13   9   6       10.78       12.40      2.08 o 
 -12   9   6       59.12       63.32      3.16 o 
 -11   9   6      289.59      286.21      5.58 o 
 -10   9   6      539.45      526.66      8.62 o 
  -9   9   6       27.30       30.67      2.42 o 
  -8   9   6      204.15      201.55      5.36 o 
  -7   9   6        5.47        6.87      1.49 o 
  -6   9   6      317.12      313.18      5.25 o 
  -5   9   6      364.66      348.79     10.63 o 
  -4   9   6     2281.64     2300.00     45.16 o 
  -3   9   6       40.21       41.82      3.13 o 
  -2   9   6       46.42       54.10      1.66 o 
  -1   9   6      317.52      306.77      5.03 o 
   0   9   6       85.53       88.44      2.41 o 
   1   9   6      407.35      400.19      6.32 o 
   2   9   6       56.41       56.82      1.85 o 
   3   9   6      168.02      175.49      3.41 o 
   4   9   6      305.50      303.90      5.55 o 
   5   9   6       48.09       47.84      2.35 o 
   6   9   6        7.82       10.03      1.86 o 
   7   9   6        9.61        4.81      1.77 o 
   8   9   6       16.48       20.32      2.49 o 
 -13  10   6        7.46        8.31      1.87 o 
 -12  10   6        1.09        2.77      1.45 o 
 -11  10   6       73.04       75.97      2.71 o 
 -10  10   6        4.87        6.72      1.23 o 
  -9  10   6      330.81      308.92      7.22 o 
  -8  10   6     1002.63     1011.12     17.83 o 
  -7  10   6      279.74      283.38      5.65 o 
  -6  10   6      439.08      467.45      7.14 o 
  -5  10   6      954.28      960.27     14.70 o 
  -4  10   6     1569.19     1603.00     22.30 o 
  -3  10   6        4.11        8.42      1.06 o 
  -2  10   6      349.85      353.69      5.69 o 
  -1  10   6      785.45      777.53     10.70 o 
   0  10   6     2006.59     1970.68     24.48 o 
   1  10   6        7.68       12.59      1.85 o 
   2  10   6      491.30      497.05      9.48 o 
   3  10   6        0.18        2.16      0.99 o 
   4  10   6      813.03      783.31     11.39 o 
   5  10   6      154.52      153.43      3.88 o 
   6  10   6      207.27      193.69      5.10 o 
   7  10   6        1.68        2.20      2.39 o 
   8  10   6        2.63        3.66      1.87 o 
 -12  11   6       15.16       21.96      4.59 o 
 -11  11   6      111.74      113.68      3.24 o 
 -10  11   6       47.30       50.06      4.43 o 
  -9  11   6        3.52        2.96      0.93 o 
  -8  11   6       78.17       66.87      7.61 o 
  -7  11   6      391.20      395.43     15.21 o 
  -6  11   6       11.36       13.70      1.63 o 
  -5  11   6      290.67      296.69      5.32 o 
  -4  11   6      475.15      482.29      8.08 o 
  -3  11   6       82.93       77.60      3.05 o 
  -2  11   6       84.77       83.88      2.45 o 
  -1  11   6      171.88      172.70      3.69 o 
   0  11   6       10.31       13.04      2.33 o 
   1  11   6       87.30       96.35      3.19 o 
   2  11   6        6.12        4.29      1.25 o 
   3  11   6        4.70        4.45      1.20 o 
   4  11   6      989.43      977.13     13.83 o 
   5  11   6      103.36      103.11      3.31 o 
   6  11   6        3.23        2.89      1.47 o 
   7  11   6       12.97       11.20      2.24 o 
 -11  12   6       33.41       29.96      2.32 o 
 -10  12   6        0.82        1.24      1.23 o 
  -9  12   6       12.22       13.13      1.50 o 
  -8  12   6      140.34      133.52      3.69 o 
  -7  12   6       87.87       86.52      7.61 o 
  -6  12   6        4.41        2.97      0.88 o 
  -5  12   6      230.30      239.80      7.06 o 
  -4  12   6      134.01      138.50      3.57 o 
  -3  12   6      165.91      170.66      4.55 o 
  -2  12   6      327.31      335.05      5.80 o 
  -1  12   6      168.74      172.97      3.85 o 
   0  12   6        0.69        3.09      1.71 o 
   1  12   6        8.00        6.53      1.36 o 
   2  12   6      139.53      133.70      3.99 o 
   3  12   6      118.27      122.19      3.97 o 
   4  12   6       18.57       22.15      1.88 o 
   5  12   6       48.90       49.14      3.09 o 
   6  12   6       53.83       58.69      3.77 o 
 -11  13   6        5.02        4.17      1.66 o 
 -10  13   6      196.13      190.87      7.05 o 
  -9  13   6       45.44       41.91      2.44 o 
  -8  13   6       26.84       23.77      3.01 o 
  -7  13   6      128.66      129.71      3.87 o 
  -6  13   6       13.46       13.69      1.68 o 
  -5  13   6      183.28      191.49      4.05 o 
  -4  13   6      183.66      185.95      4.96 o 
  -3  13   6      129.44      132.93      4.13 o 
  -2  13   6       84.84       98.69      3.60 o 
  -1  13   6      373.55      357.58      6.56 o 
   0  13   6      104.49      100.04      3.53 o 
   1  13   6      514.83      523.45     10.11 o 
   2  13   6       12.52       11.10      1.63 o 
   3  13   6       49.47       55.38      3.09 o 
   4  13   6       16.21       17.03      2.02 o 
   5  13   6      265.57      254.24      6.45 o 
  -9  14   6        1.42        0.36      1.28 o 
  -8  14   6        3.26        1.01      1.60 o 
  -7  14   6       56.36       63.19      3.50 o 
  -6  14   6       86.43       92.73      3.48 o 
  -5  14   6      125.97      122.80      4.81 o 
  -4  14   6      114.26      123.65      4.13 o 
  -3  14   6       41.13       37.46      3.22 o 
  -2  14   6       12.08       14.47      1.86 o 
  -1  14   6       20.61       16.71      1.85 o 
   0  14   6      805.95      823.57     13.74 o 
   1  14   6      120.43      124.01      6.00 o 
   2  14   6       16.08       14.18      2.12 o 
   3  14   6        0.04       -0.25      1.63 o 
   4  14   6        1.28        0.80      1.60 o 
  -8  15   6       49.99       57.19      3.05 o 
  -7  15   6        1.03       -0.36      1.36 o 
  -6  15   6        6.80        6.49      1.87 o 
  -5  15   6        3.73        5.06      1.43 o 
  -4  15   6       75.52       69.81      3.25 o 
  -3  15   6       53.63       52.01      3.12 o 
  -2  15   6        2.55        3.05      1.51 o 
  -1  15   6        0.28       -0.11      1.38 o 
   0  15   6       13.87       11.03      2.04 o 
   1  15   6        2.64        4.38      1.72 o 
   2  15   6        5.64        8.76      1.94 o 
   3  15   6       67.32       62.21      3.97 o 
  -6  16   6       16.34       15.67      2.96 o 
  -5  16   6       57.24       51.59      3.53 o 
  -4  16   6       40.10       34.10      2.91 o 
  -3  16   6       83.94       75.79      4.25 o 
  -2  16   6        3.83        4.03      1.87 o 
  -1  16   6        0.21       -0.11      1.94 o 
   0  16   6        0.01        0.88      1.61 o 
   1  16   6      178.98      179.06      6.02 o 
 -16   1   7       42.09       42.53      3.88 o 
 -15   1   7        8.19       14.98      4.36 o 
 -14   1   7      451.83      431.01      9.59 o 
 -13   1   7      301.48      322.99      6.86 o 
 -12   1   7       34.74       38.21      5.55 o 
 -11   1   7       87.40       85.96      3.73 o 
 -10   1   7      843.23      829.08     12.84 o 
  -9   1   7       23.14       21.02      1.48 o 
  -8   1   7     3047.85     3022.42     41.32 o 
  -7   1   7       31.31       25.17      1.73 o 
  -6   1   7      837.30      937.04     20.19 o 
  -5   1   7     9694.49     9920.71    116.58 o 
  -4   1   7    10116.66    10648.68    192.17 o 
  -3   1   7     3587.91     3772.58     43.68 o 
  -2   1   7     2566.20     2544.86     29.83 o 
  -1   1   7       70.99       63.50      4.23 o 
   0   1   7      348.28      443.31      5.30 o 
   1   1   7     4024.25     3946.61     38.78 o 
   2   1   7     2063.10     2047.18     20.59 o 
   3   1   7       84.31       85.77      2.05 o 
   4   1   7      288.80      257.55      4.27 o 
   5   1   7      634.55      648.68      8.15 o 
   6   1   7       78.98       71.94      2.48 o 
   7   1   7      331.65      317.26      6.74 o 
   8   1   7      295.63      291.07      8.28 o 
   9   1   7       18.60       18.66      2.68 o 
  10   1   7      186.50      196.63      6.98 o 
 -16   2   7       22.94       25.57      2.80 o 
 -15   2   7      245.98      244.66      5.98 o 
 -14   2   7      424.58      449.66      9.90 o 
 -13   2   7      146.66      151.24      4.20 o 
 -12   2   7       67.63       69.66      2.65 o 
 -11   2   7      347.36      337.85      6.05 o 
 -10   2   7      397.42      389.23      6.87 o 
  -9   2   7     2077.39     2069.55     25.61 o 
  -8   2   7      688.54      688.61      9.30 o 
  -7   2   7      109.04       89.25      2.76 o 
  -6   2   7      497.03      436.79      7.09 o 
  -5   2   7     1106.71     1355.74     19.14 o 
  -4   2   7     1801.07     2002.29     23.54 o 
  -3   2   7     1482.34     1550.70     20.73 o 
  -2   2   7     3375.30     3218.73     34.26 o 
  -1   2   7     2682.76     2684.45     28.31 o 
   0   2   7      266.16      318.84      3.82 o 
   1   2   7       12.57        8.13      0.63 o 
   2   2   7        0.09       -0.21      0.43 o 
   3   2   7       65.03       72.99      2.59 o 
   4   2   7      976.61      946.16     10.33 o 
   5   2   7      320.64      325.57      4.72 o 
   6   2   7      128.09      125.36      3.03 o 
   7   2   7        0.12        0.54      1.38 o 
   8   2   7       41.72       46.59      3.52 o 
   9   2   7        0.03        0.09      1.87 o 
  10   2   7       10.61       13.13      2.63 o 
 -16   3   7        1.42        1.18      1.95 o 
 -15   3   7       88.52       89.29      6.34 o 
 -14   3   7       22.29       23.05      2.68 o 
 -13   3   7      449.47      466.49     12.22 o 
 -12   3   7       35.44       34.00      2.07 o 
 -11   3   7      263.17      267.55      5.64 o 
 -10   3   7      183.65      178.24      3.66 o 
  -9   3   7     2009.65     1948.29     24.22 o 
  -8   3   7      865.35      813.85     10.12 o 
  -7   3   7     2363.21     2426.77     38.07 o 
  -6   3   7        1.04        0.49      0.58 o 
  -5   3   7     1047.60     1148.26     18.27 o 
  -4   3   7       10.96       16.85      1.28 o 
  -3   3   7       61.87       68.69      1.56 o 
  -2   3   7      124.66      137.59      2.22 o 
  -1   3   7       10.87       10.16      0.90 o 
   0   3   7       10.04        9.78      0.66 o 
   1   3   7       52.07       35.28      1.50 o 
   2   3   7       18.58       18.33      1.35 o 
   3   3   7      448.76      417.07      4.79 o 
   4   3   7      179.08      169.31      3.01 o 
   5   3   7      128.10      124.78      2.89 o 
   6   3   7      239.31      246.51      6.84 o 
   7   3   7      200.33      209.00      5.29 o 
   8   3   7      106.85       97.51      3.66 o 
   9   3   7        0.33        1.03      2.66 o 
  10   3   7       15.43       16.48      2.77 o 
 -16   4   7        1.31        3.39      2.82 o 
 -15   4   7      289.30      291.39      6.70 o 
 -14   4   7       48.07       48.02      2.80 o 
 -13   4   7       25.04       21.96      2.07 o 
 -12   4   7       33.25       38.56      2.28 o 
 -11   4   7       10.20       13.77      2.12 o 
 -10   4   7      415.02      415.22      6.52 o 
  -9   4   7     1114.52     1066.78     13.92 o 
  -8   4   7     1945.08     1828.41     28.94 o 
  -7   4   7       48.38       46.77      2.49 o 
  -6   4   7      187.60      230.05      3.93 o 
  -5   4   7        3.73        6.52      0.77 o 
  -4   4   7     3525.18     3568.01     42.08 o 
  -3   4   7     1352.70     1326.00     13.38 o 
  -2   4   7        0.53        1.74      1.00 o 
  -1   4   7      147.23      205.06      2.59 o 
   0   4   7      887.98      883.96      8.91 o 
   1   4   7      224.96      252.14      4.18 o 
   2   4   7      497.83      494.26      5.54 o 
   3   4   7     2328.67     2206.54     20.91 o 
   4   4   7       63.15       61.28      1.66 o 
   5   4   7      459.06      468.35      7.04 o 
   6   4   7      581.21      566.36      8.35 o 
   7   4   7      104.42      117.66      3.59 o 
   8   4   7       12.03       16.94      1.80 o 
   9   4   7       15.11       13.94      2.45 o 
  10   4   7       50.14       50.28      4.40 o 
 -15   5   7      144.21      146.36     10.36 o 
 -14   5   7        1.26       -0.62      1.83 o 
 -13   5   7       18.17       22.48      2.84 o 
 -12   5   7      722.88      682.79     13.55 o 
 -11   5   7      448.36      429.31      7.54 o 
 -10   5   7      498.01      487.02      7.35 o 
  -9   5   7       94.63       86.40      2.45 o 
  -8   5   7      443.11      457.54      6.93 o 
  -7   5   7      277.23      267.33      4.56 o 
  -6   5   7     2316.36     2245.09     27.25 o 
  -5   5   7      485.05      505.66      8.30 o 
  -4   5   7       19.38       20.48      1.20 o 
  -3   5   7        5.83        2.78      0.73 o 
  -2   5   7      106.04      113.05      3.69 o 
  -1   5   7      507.33      472.99      6.39 o 
   0   5   7       32.47       23.42      1.00 o 
   1   5   7       14.45       15.11      1.00 o 
   2   5   7      698.34      613.00      7.03 o 
   3   5   7     1718.35     1690.17     19.16 o 
   4   5   7      242.88      241.35      3.58 o 
   5   5   7      218.39      206.02      6.00 o 
   6   5   7        0.00       -0.15      0.90 o 
   7   5   7       66.74       73.29      2.49 o 
   8   5   7     1123.33     1135.01     22.61 o 
   9   5   7      161.92      160.67      4.78 o 
 -15   6   7        0.25        1.50      2.44 o 
 -14   6   7       28.52       25.42      2.71 o 
 -13   6   7       42.80       50.32      3.17 o 
 -12   6   7        9.08        9.34      1.86 o 
 -11   6   7        3.91        4.27      1.26 o 
 -10   6   7      129.09      118.34      2.97 o 
  -9   6   7      353.92      339.97      5.68 o 
  -8   6   7       30.04       31.17      1.71 o 
  -7   6   7      570.48      579.78      7.62 o 
  -6   6   7        0.77        1.56      0.71 o 
  -5   6   7       12.72       12.58      1.26 o 
  -4   6   7      586.20      552.67      7.68 o 
  -3   6   7      855.13      849.36     11.02 o 
  -2   6   7      193.09      196.09      3.26 o 
  -1   6   7      109.35      110.10      3.23 o 
   0   6   7       18.70       21.14      1.46 o 
   1   6   7      309.28      317.68      4.77 o 
   2   6   7      132.34      131.33      2.65 o 
   3   6   7      233.19      233.17      3.92 o 
   4   6   7      201.52      195.82      3.60 o 
   5   6   7      115.56      109.21      2.71 o 
   6   6   7       92.40       90.39      3.16 o 
   7   6   7        4.73        3.71      1.47 o 
   8   6   7        0.73        0.93      1.39 o 
   9   6   7       40.47       47.67      3.23 o 
 -15   7   7       16.79       16.03      2.52 o 
 -14   7   7      154.46      150.05      8.81 o 
 -13   7   7        4.46        5.01      1.76 o 
 -12   7   7      202.93      200.12      6.15 o 
 -11   7   7       42.75       49.72      2.52 o 
 -10   7   7        1.12       -1.29      1.29 o 
  -9   7   7      217.03      220.53      6.39 o 
  -8   7   7      406.12      417.81      6.66 o 
  -7   7   7     2472.49     2447.17     30.53 o 
  -6   7   7     1398.83     1402.07     17.74 o 
  -5   7   7        0.65        1.45      1.11 o 
  -4   7   7        0.99        2.91      1.62 o 
  -3   7   7      511.37      514.04      7.02 o 
  -2   7   7      249.25      232.46      3.51 o 
  -1   7   7     2431.65     2468.66     26.94 o 
   0   7   7     1310.06     1277.89     16.21 o 
   1   7   7       66.18       71.84      1.91 o 
   2   7   7      142.79      150.24      2.92 o 
   3   7   7      272.64      260.81      4.30 o 
   4   7   7      287.91      311.04      5.70 o 
   5   7   7       53.42       56.55      2.08 o 
   6   7   7      199.79      184.50      4.63 o 
   7   7   7       54.45       55.25      2.85 o 
   8   7   7        0.16       -1.11      1.41 o 
   9   7   7      252.59      268.54      6.97 o 
 -14   8   7       16.03       20.64      3.41 o 
 -13   8   7       60.31       60.33      3.31 o 
 -12   8   7      112.01      110.81      3.92 o 
 -11   8   7      304.78      297.13      6.60 o 
 -10   8   7       50.09       45.64      2.78 o 
  -9   8   7      160.48      160.63      4.75 o 
  -8   8   7      337.73      333.57      5.73 o 
  -7   8   7      725.23      703.50     10.13 o 
  -6   8   7      424.45      395.79      6.21 o 
  -5   8   7      511.55      531.13      7.72 o 
  -4   8   7        0.33        0.39      0.93 o 
  -3   8   7       19.83       26.79      1.21 o 
  -2   8   7     1562.70     1621.36     17.00 o 
  -1   8   7        7.21        6.80      0.91 o 
   0   8   7       25.38       26.01      1.45 o 
   1   8   7      234.62      240.74      4.39 o 
   2   8   7      676.33      669.69      8.68 o 
   3   8   7      522.25      481.66      6.81 o 
   4   8   7      337.00      356.88      6.55 o 
   5   8   7        6.57        5.50      1.10 o 
   6   8   7       11.25       12.35      1.69 o 
   7   8   7      134.89      134.32      5.35 o 
   8   8   7       39.58       39.50      2.74 o 
 -14   9   7       30.74       27.83      2.69 o 
 -13   9   7        0.36       -1.63      2.30 o 
 -12   9   7      255.10      265.45     12.19 o 
 -11   9   7      121.67      122.63      3.21 o 
 -10   9   7        0.04       -0.82      1.54 o 
  -9   9   7       51.78       58.08      3.06 o 
  -8   9   7       36.05       33.23      2.51 o 
  -7   9   7       15.42       16.81      1.60 o 
  -6   9   7      109.06      102.06      3.11 o 
  -5   9   7       59.82       65.28      2.20 o 
  -4   9   7      176.30      180.36      3.96 o 
  -3   9   7       50.51       49.05      1.86 o 
  -2   9   7      189.77      184.72      3.57 o 
  -1   9   7     2081.15     2089.41     25.70 o 
   0   9   7      457.82      437.99      6.81 o 
   1   9   7      242.36      245.16      5.68 o 
   2   9   7       13.80       13.20      1.18 o 
   3   9   7        0.42        1.09      0.88 o 
   4   9   7      129.02      125.02      3.13 o 
   5   9   7        1.43        0.91      1.00 o 
   6   9   7        4.35        3.21      1.57 o 
   7   9   7       24.23       23.77      2.61 o 
   8   9   7       13.31       14.42      2.45 o 
 -13  10   7      116.99      115.06      4.23 o 
 -12  10   7        0.12       -2.00      2.64 o 
 -11  10   7      445.14      447.08      9.33 o 
 -10  10   7      336.21      341.77      7.90 o 
  -9  10   7      311.22      314.02      7.33 o 
  -8  10   7      102.10       98.35      3.76 o 
  -7  10   7       14.94       17.23      1.67 o 
  -6  10   7       26.37       21.38      1.51 o 
  -5  10   7        0.17        0.26      1.09 o 
  -4  10   7      289.71      287.65      5.31 o 
  -3  10   7       37.94       35.31      1.94 o 
  -2  10   7      560.46      570.42      8.34 o 
  -1  10   7      421.07      411.62      6.55 o 
   0  10   7      351.24      365.73      6.09 o 
   1  10   7      140.40      136.88      3.31 o 
   2  10   7       53.99       53.70      2.21 o 
   3  10   7      114.36      126.84      3.36 o 
   4  10   7      221.04      227.32      4.87 o 
   5  10   7       42.09       45.07      2.46 o 
   6  10   7       54.48       49.61      3.40 o 
   7  10   7       42.20       43.80      4.41 o 
 -12  11   7       11.27       10.97      1.73 o 
 -11  11   7        1.07       -0.16      1.11 o 
 -10  11   7       53.22       64.53      5.34 o 
  -9  11   7      136.77      130.83      7.64 o 
  -8  11   7       72.66       73.31      4.54 o 
  -7  11   7      103.76      103.35      4.06 o 
  -6  11   7       15.82       15.13      1.99 o 
  -5  11   7      676.58      688.63      9.65 o 
  -4  11   7      482.38      482.75      8.16 o 
  -3  11   7      224.22      208.48      5.00 o 
  -2  11   7       96.43      100.04      3.81 o 
  -1  11   7      783.27      790.20     11.16 o 
   0  11   7        0.00        0.43      0.94 o 
   1  11   7       44.14       44.92      2.19 o 
   2  11   7       30.30       32.47      2.01 o 
   3  11   7      172.82      160.46      3.98 o 
   4  11   7       26.53       30.17      2.10 o 
   5  11   7        0.78        0.01      1.27 o 
   6  11   7       75.83       77.26      4.10 o 
   7  11   7       42.51       50.58      4.14 o 
 -12  12   7        0.06       -0.77      1.13 o 
 -11  12   7      169.92      171.78      4.50 o 
 -10  12   7       28.47       25.00      1.85 o 
  -9  12   7        1.20       -1.40      2.08 o 
  -8  12   7       15.26       14.53      2.84 o 
  -7  12   7       12.27       14.84      2.71 o 
  -6  12   7       24.87       20.46      1.38 o 
  -5  12   7     1003.78      992.45     18.45 o 
  -4  12   7      291.02      290.44      6.40 o 
  -3  12   7       46.83       42.44      2.42 o 
  -2  12   7       89.01       95.42      4.86 o 
  -1  12   7      805.52      808.02     11.56 o 
   0  12   7      335.30      342.16      6.15 o 
   1  12   7       31.59       26.84      1.87 o 
   2  12   7        0.70        0.45      1.16 o 
   3  12   7        1.14        0.99      1.32 o 
   4  12   7        0.22        0.29      1.22 o 
   5  12   7        6.15        4.74      1.58 o 
   6  12   7        7.98        7.30      2.11 o 
 -11  13   7        0.44       -0.19      1.28 o 
 -10  13   7        0.31       -1.74      1.74 o 
  -9  13   7       52.08       50.41      2.46 o 
  -8  13   7      126.87      127.09      3.68 o 
  -7  13   7      141.26      150.69      5.10 o 
  -6  13   7        5.04        8.21      1.27 o 
  -5  13   7      747.94      740.51     11.62 o 
  -4  13   7       51.25       48.16      2.66 o 
  -3  13   7        7.60        7.42      1.46 o 
  -2  13   7        0.21        0.20      1.18 o 
  -1  13   7       18.40       23.52      1.81 o 
   0  13   7      687.09      680.79     10.38 o 
   1  13   7       28.37       27.48      2.25 o 
   2  13   7       56.68       54.03      3.03 o 
   3  13   7       12.00        9.69      1.78 o 
   4  13   7        1.66       -0.36      1.44 o 
   5  13   7       43.50       40.83      3.20 o 
  -9  14   7      166.74      172.59      5.61 o 
  -8  14   7      147.36      148.10      4.33 o 
  -7  14   7       67.21       66.18      2.96 o 
  -6  14   7        9.64       11.48      1.60 o 
  -5  14   7      159.24      156.79      4.99 o 
  -4  14   7       77.30       93.77      3.64 o 
  -3  14   7       80.11       87.53      3.53 o 
  -2  14   7        1.22        4.44      1.74 o 
  -1  14   7      107.14      107.07      3.32 o 
   0  14   7      206.17      219.22      5.61 o 
   1  14   7        1.53        1.83      1.53 o 
   2  14   7       99.95      108.34      5.78 o 
   3  14   7       37.72       39.13      3.24 o 
   4  14   7        4.62        9.54      3.42 o 
  -8  15   7       52.70       49.84      2.83 o 
  -7  15   7        0.07        0.35      1.47 o 
  -6  15   7       60.86       61.58      3.44 o 
  -5  15   7      405.00      406.93      8.85 o 
  -4  15   7       51.30       47.80      3.14 o 
  -3  15   7      320.38      325.37     10.48 o 
  -2  15   7        5.81        4.93      1.87 o 
  -1  15   7        9.91        6.32      2.00 o 
   0  15   7       20.58       21.60      2.52 o 
   1  15   7       17.26       18.79      2.43 o 
   2  15   7       43.73       46.81      3.50 o 
  -5  16   7      225.96      216.62      6.99 o 
  -4  16   7       40.64       49.03      3.12 o 
  -3  16   7        6.40        3.28      2.14 o 
  -2  16   7        0.91       -1.66      1.66 o 
  -1  16   7      107.63      108.91      5.20 o 
 -16   0   8        8.59        8.40      3.55 o 
 -15   0   8       99.06       91.04      6.39 o 
 -14   0   8     1263.37     1255.14     27.62 o 
 -13   0   8      116.89      109.84      7.78 o 
 -12   0   8        6.10        8.67      2.32 o 
 -11   0   8     1034.79     1039.62     22.34 o 
 -10   0   8     7476.57     7275.82    162.22 o 
  -9   0   8     4082.50     3773.69     72.24 o 
  -8   0   8     4204.57     4242.06    123.48 o 
  -7   0   8      171.44      157.82      5.23 o 
  -6   0   8      382.33      489.99     10.75 o 
  -5   0   8     3934.67     3703.35     70.22 o 
  -4   0   8      110.64       91.08      2.96 o 
  -3   0   8      439.06      449.06      8.06 o 
  -2   0   8      829.27      880.76     13.57 o 
  -1   0   8       66.90      105.48      2.66 o 
   0   0   8      856.92      808.77     13.00 o 
   1   0   8       93.09       85.13      2.67 o 
   2   0   8       36.10       54.60      2.25 o 
   3   0   8     1507.77     1517.06     29.27 o 
   4   0   8      179.45      167.27      5.13 o 
   5   0   8      194.74      178.00      5.48 o 
   6   0   8      372.78      352.99      8.76 o 
   7   0   8       51.97       60.20      5.04 o 
   8   0   8       63.29       58.40      5.21 o 
   9   0   8      392.77      367.70     14.21 o 
 -16   1   8       31.50       36.50      3.53 o 
 -15   1   8       27.12       27.12      2.77 o 
 -14   1   8      332.17      331.87      7.21 o 
 -13   1   8       56.22       62.74      3.00 o 
 -12   1   8      112.68      112.88      3.61 o 
 -11   1   8      128.55      132.92      3.67 o 
 -10   1   8       83.82       89.32      2.97 o 
  -9   1   8     3687.43     3507.09     47.75 o 
  -8   1   8      168.81      194.41      4.24 o 
  -7   1   8        4.28        4.99      1.01 o 
  -6   1   8      748.82      804.31     11.27 o 
  -5   1   8      822.29      891.38     12.36 o 
  -4   1   8        5.04       14.07      1.49 o 
  -3   1   8       16.53       30.52      1.22 o 
  -2   1   8        5.15        6.72      1.16 o 
  -1   1   8      184.17      225.17      3.41 o 
   0   1   8      530.60      496.91      5.53 o 
   1   1   8        0.01        0.94      0.60 o 
   2   1   8      820.30      754.03     13.03 o 
   3   1   8        0.19       -0.42      0.59 o 
   4   1   8       46.86       49.73      1.84 o 
   5   1   8      206.70      210.23      4.30 o 
   6   1   8      471.19      477.07      9.15 o 
   7   1   8        6.76        4.16      1.55 o 
   8   1   8      125.44      125.95      6.86 o 
   9   1   8        1.11        3.85      2.11 o 
 -16   2   8       34.65       38.03      3.60 o 
 -15   2   8        0.03        0.06      2.09 o 
 -14   2   8      102.97      105.85      4.35 o 
 -13   2   8      246.05      247.54      5.77 o 
 -12   2   8       11.44       11.49      1.71 o 
 -11   2   8      169.17      173.47      3.77 o 
 -10   2   8      190.99      197.83      3.91 o 
  -9   2   8      322.86      310.51      5.97 o 
  -8   2   8      462.68      444.91      6.92 o 
  -7   2   8      617.45      582.87      8.17 o 
  -6   2   8      108.91      118.10      3.02 o 
  -5   2   8     2093.69     2097.06     25.42 o 
  -4   2   8      454.01      465.32      6.09 o 
  -3   2   8     1248.07     1254.69     17.09 o 
  -2   2   8       83.28       90.49      2.23 o 
  -1   2   8      984.95      964.58     10.09 o 
   0   2   8      330.21      301.42      5.56 o 
   1   2   8     2776.16     2909.92     31.27 o 
   2   2   8       26.38       31.41      1.35 o 
   3   2   8        3.13        2.45      0.68 o 
   4   2   8      611.70      584.95      7.49 o 
   5   2   8      564.02      579.89      7.53 o 
   6   2   8      420.18      394.01      7.96 o 
   7   2   8       24.80       23.93      2.15 o 
   8   2   8       26.14       35.91      3.24 o 
   9   2   8       34.91       40.03      3.50 o 
 -16   3   8      248.94      262.66      6.46 o 
 -15   3   8      181.00      178.58      5.96 o 
 -14   3   8      356.97      365.86      7.42 o 
 -13   3   8       41.40       41.71      2.54 o 
 -12   3   8       98.53       92.86      2.96 o 
 -11   3   8        0.81        1.65      1.83 o 
 -10   3   8      839.38      829.80     11.39 o 
  -9   3   8      929.38      873.06     11.67 o 
  -8   3   8       68.90       61.82      2.81 o 
  -7   3   8       99.24       99.42      3.22 o 
  -6   3   8      438.11      437.82      6.24 o 
  -5   3   8     1919.04     1873.26     25.24 o 
  -4   3   8      419.18      423.85      5.69 o 
  -3   3   8        0.30        5.46      0.97 o 
  -2   3   8     1009.19     1051.99     10.97 o 
  -1   3   8     2384.37     2377.33     23.72 o 
   0   3   8      575.13      545.67      6.80 o 
   1   3   8       16.91       24.53      1.35 o 
   2   3   8       33.32       35.96      1.14 o 
   3   3   8       83.06       93.87      1.85 o 
   4   3   8       30.88       37.57      1.85 o 
   5   3   8      605.83      597.67      8.66 o 
   6   3   8      247.02      246.35      4.65 o 
   7   3   8      125.33      121.58      3.98 o 
   8   3   8        4.31        6.84      1.96 o 
   9   3   8        3.86        4.33      2.28 o 
 -16   4   8       94.11      103.79      6.21 o 
 -15   4   8        0.25       -0.89      2.32 o 
 -14   4   8        8.10       14.71      1.95 o 
 -13   4   8       21.52       23.62      2.16 o 
 -12   4   8       63.85       74.57      2.69 o 
 -11   4   8       54.27       56.20      2.24 o 
 -10   4   8      689.18      655.86      9.35 o 
  -9   4   8        4.10        3.11      1.38 o 
  -8   4   8     1382.01     1361.36     20.00 o 
  -7   4   8      867.81      903.61     11.94 o 
  -6   4   8      991.51     1036.50     13.45 o 
  -5   4   8      675.78      657.75     10.82 o 
  -4   4   8     1310.86     1338.48     18.70 o 
  -3   4   8     1355.45     1276.08     28.10 o 
  -2   4   8     1262.81     1200.05     16.79 o 
  -1   4   8     3573.97     3663.21     38.57 o 
   0   4   8     1510.15     1495.78     17.24 o 
   1   4   8      161.20      163.92      2.66 o 
   2   4   8     1373.19     1339.92     14.16 o 
   3   4   8     1051.08     1112.00     11.18 o 
   4   4   8     1169.82     1150.18     12.54 o 
   5   4   8       21.60       20.68      1.49 o 
   6   4   8      206.93      207.95      4.19 o 
   7   4   8       99.75      100.02      3.64 o 
   8   4   8      307.72      315.44      7.10 o 
   9   4   8       10.67       12.99      2.50 o 
 -15   5   8      176.38      181.98      7.20 o 
 -14   5   8        1.78        1.42      1.52 o 
 -13   5   8       17.05       16.84      1.92 o 
 -12   5   8        0.28        2.19      2.59 o 
 -11   5   8       15.76       16.95      1.47 o 
 -10   5   8     1196.03     1172.80     15.40 o 
  -9   5   8      101.94      100.49      3.38 o 
  -8   5   8      130.70      117.31      2.81 o 
  -7   5   8      933.11      917.75     12.27 o 
  -6   5   8     1306.06     1352.39     16.97 o 
  -5   5   8        0.20        0.50      0.58 o 
  -4   5   8      531.09      512.04      8.12 o 
  -3   5   8       13.73       11.68      1.17 o 
  -2   5   8      220.21      222.87      3.32 o 
  -1   5   8        3.63        3.19      0.66 o 
   0   5   8      520.78      527.78      6.19 o 
   1   5   8        0.33        0.24      0.58 o 
   2   5   8      171.44      136.00      2.45 o 
   3   5   8       90.77       90.69      2.32 o 
   4   5   8      219.84      217.68      3.89 o 
   5   5   8      393.44      382.25      9.09 o 
   6   5   8       96.80       98.95      3.36 o 
   7   5   8        0.10        0.47      1.51 o 
   8   5   8       98.68      110.56      5.17 o 
   9   5   8       24.19       32.53      4.91 o 
 -15   6   8       64.92       66.35      3.89 o 
 -14   6   8        2.57        2.63      1.88 o 
 -13   6   8      865.58      879.12     16.20 o 
 -12   6   8      962.58      964.13     15.26 o 
 -11   6   8        2.91       -1.01      1.01 o 
 -10   6   8      103.09       99.41      3.56 o 
  -9   6   8       77.02       75.99      2.39 o 
  -8   6   8      190.24      201.76      3.98 o 
  -7   6   8      481.21      464.24      8.23 o 
  -6   6   8     1295.20     1326.37     16.77 o 
  -5   6   8      126.52      128.25      2.79 o 
  -4   6   8       17.33       15.51      1.59 o 
  -3   6   8     2125.00     2123.98     32.54 o 
  -2   6   8      404.03      370.70      5.38 o 
  -1   6   8      187.78      183.13      3.45 o 
   0   6   8        0.32        0.58      0.61 o 
   1   6   8        9.11        7.99      0.78 o 
   2   6   8     1670.93     1661.71     18.98 o 
   3   6   8        0.21        1.83      0.85 o 
   4   6   8        1.50        3.62      0.96 o 
   5   6   8       85.59       83.81      3.02 o 
   6   6   8        3.76        3.93      1.39 o 
   7   6   8      266.08      261.29      7.76 o 
   8   6   8      131.76      133.24      5.80 o 
 -15   7   8       25.21       22.09      2.71 o 
 -14   7   8      118.32      123.03      9.66 o 
 -13   7   8        5.34        4.28      1.72 o 
 -12   7   8      183.42      190.41      5.17 o 
 -11   7   8       95.25       88.88      3.00 o 
 -10   7   8       13.89        9.16      2.69 o 
  -9   7   8       29.47       34.82      2.15 o 
  -8   7   8       49.14       56.05      3.45 o 
  -7   7   8      163.15      139.16      3.22 o 
  -6   7   8       18.83       16.68      1.53 o 
  -5   7   8       12.78        9.76      1.10 o 
  -4   7   8       38.31       37.96      1.95 o 
  -3   7   8       41.52       44.36      1.57 o 
  -2   7   8     1650.68     1745.82     19.43 o 
  -1   7   8      513.11      535.73      6.89 o 
   0   7   8      583.05      617.72      8.76 o 
   1   7   8        7.37        6.64      0.89 o 
   2   7   8      324.27      325.57      5.03 o 
   3   7   8      822.87      814.38     10.37 o 
   4   7   8      179.17      160.26      3.38 o 
   5   7   8      139.16      131.97      3.83 o 
   6   7   8        5.66        6.67      1.95 o 
   7   7   8      228.04      240.98      5.78 o 
   8   7   8        0.01       -0.39      1.58 o 
 -14   8   8        1.28        3.79      2.17 o 
 -13   8   8      120.13      127.63      4.42 o 
 -12   8   8      359.07      334.39      7.43 o 
 -11   8   8       22.27       16.33      3.36 o 
 -10   8   8       79.26       63.35      3.07 o 
  -9   8   8       33.26       41.18      3.35 o 
  -8   8   8      337.79      333.46      5.81 o 
  -7   8   8      122.54      132.16      3.59 o 
  -6   8   8     3021.39     2911.58     39.73 o 
  -5   8   8       79.70       82.15      2.91 o 
  -4   8   8      158.73      167.13      3.88 o 
  -3   8   8      249.04      241.12      4.03 o 
  -2   8   8     1942.92     1917.41     24.14 o 
  -1   8   8      189.72      183.90      3.65 o 
   0   8   8      389.23      376.02      6.05 o 
   1   8   8      162.78      169.83      3.63 o 
   2   8   8       88.04       96.24      2.53 o 
   3   8   8      952.47      905.05     11.45 o 
   4   8   8      109.81      108.47      2.85 o 
   5   8   8        0.27        1.17      1.09 o 
   6   8   8        0.28        0.97      1.41 o 
   7   8   8      197.81      208.44      5.41 o 
   8   8   8       22.13       22.85      2.33 o 
 -14   9   8       43.74       44.59      3.17 o 
 -13   9   8      125.41      132.81      4.46 o 
 -12   9   8      274.70      280.37      7.01 o 
 -11   9   8       27.77       24.57      3.57 o 
 -10   9   8        7.29        8.63      1.89 o 
  -9   9   8      221.35      208.30      5.59 o 
  -8   9   8      612.17      614.53      9.31 o 
  -7   9   8       49.76       45.36      2.33 o 
  -6   9   8      315.31      301.93      5.88 o 
  -5   9   8       75.19       77.45      2.38 o 
  -4   9   8       83.21       82.44      2.04 o 
  -3   9   8      596.36      595.15     14.63 o 
  -2   9   8     1701.55     1706.91     23.30 o 
  -1   9   8      155.79      159.01      3.73 o 
   0   9   8        1.44        0.47      0.85 o 
   1   9   8      833.46      835.46     11.71 o 
   2   9   8       43.93       40.01      1.88 o 
   3   9   8      516.55      517.62      7.46 o 
   4   9   8       36.30       33.57      1.87 o 
   5   9   8       18.09       17.67      1.72 o 
   6   9   8      195.14      192.75      5.10 o 
   7   9   8        6.42        6.83      1.84 o 
 -13  10   8        1.30       -1.58      2.34 o 
 -12  10   8       25.33       24.92      2.06 o 
 -11  10   8       17.58       19.19      2.33 o 
 -10  10   8        0.02       -1.47      1.62 o 
  -9  10   8        0.19        0.18      1.83 o 
  -8  10   8       15.85       18.70      2.14 o 
  -7  10   8       43.99       55.78      2.53 o 
  -6  10   8      210.18      201.76      4.55 o 
  -5  10   8        5.12        2.89      1.01 o 
  -4  10   8       81.96       90.40      2.96 o 
  -3  10   8        2.64        1.99      0.98 o 
  -2  10   8       51.00       57.25      3.32 o 
  -1  10   8      373.84      376.42      6.26 o 
   0  10   8        7.79        5.88      1.11 o 
   1  10   8       21.52       25.37      1.76 o 
   2  10   8       15.68       16.82      1.58 o 
   3  10   8      154.48      149.61      3.43 o 
   4  10   8        5.10        5.85      1.25 o 
   5  10   8       81.27       69.66      2.60 o 
   6  10   8        8.89       10.33      1.82 o 
   7  10   8        7.08       11.76      6.32 o 
 -13  11   8       95.18       90.45      3.85 o 
 -12  11   8        0.82        1.46      1.37 o 
 -11  11   8      132.62      130.79      4.59 o 
 -10  11   8        4.87        4.05      1.79 o 
  -9  11   8      108.58      120.85      5.57 o 
  -8  11   8      138.82      137.71      4.40 o 
  -7  11   8      159.36      162.89      7.06 o 
  -6  11   8        0.21       -0.36      1.76 o 
  -5  11   8       13.20        9.83      1.03 o 
  -4  11   8       30.23       29.51      1.93 o 
  -3  11   8       46.91       54.29      2.54 o 
  -2  11   8       17.60       18.48      1.79 o 
  -1  11   8      397.45      380.24      6.47 o 
   0  11   8       86.36       93.12      2.84 o 
   1  11   8      308.32      309.47      5.76 o 
   2  11   8       62.89       57.53      2.78 o 
   3  11   8       51.09       64.79      2.47 o 
   4  11   8      675.55      669.64     12.19 o 
   5  11   8        3.37        0.78      1.49 o 
   6  11   8       23.77       31.00      3.06 o 
 -12  12   8       46.96       38.68      3.02 o 
 -11  12   8       50.27       50.13      4.32 o 
 -10  12   8      295.16      307.24      9.86 o 
  -9  12   8       50.48       42.78      4.00 o 
  -8  12   8       88.18       91.29      4.99 o 
  -7  12   8      129.23      139.85      4.91 o 
  -6  12   8       24.93       26.88      1.62 o 
  -5  12   8      122.11      120.62      5.02 o 
  -4  12   8       13.13       14.56      1.63 o 
  -3  12   8        0.20        1.34      1.13 o 
  -2  12   8       79.54       78.23      2.81 o 
  -1  12   8        9.32        7.31      1.28 o 
   0  12   8        0.03       -0.04      1.02 o 
   1  12   8      172.64      173.63      4.15 o 
   2  12   8      191.67      191.28      4.48 o 
   3  12   8       29.84       25.14      2.28 o 
   4  12   8        3.05        1.88      1.50 o 
   5  12   8       17.06       18.50      2.56 o 
 -11  13   8        3.51        0.53      2.43 o 
 -10  13   8        7.26        3.32      4.05 o 
  -9  13   8      132.45      120.31      5.97 o 
  -8  13   8       70.95       66.93      4.73 o 
  -7  13   8        1.09       -0.72      1.00 o 
  -6  13   8       23.61       24.57      2.66 o 
  -5  13   8        3.88        2.62      1.71 o 
  -4  13   8      156.35      153.37      4.53 o 
  -3  13   8      110.40      120.15      4.04 o 
  -2  13   8       15.64       13.97      1.84 o 
  -1  13   8       32.63       27.95      1.95 o 
   0  13   8        5.57        6.04      1.33 o 
   1  13   8        0.43        0.83      1.29 o 
   2  13   8        1.01        0.52      1.50 o 
   3  13   8        1.17        1.68      1.64 o 
   4  13   8       18.74       13.68      2.05 o 
  -9  14   8       10.58       10.51      2.96 o 
  -8  14   8       22.07       23.50      1.98 o 
  -7  14   8        3.01        1.22      1.32 o 
  -6  14   8       11.33        9.38      1.54 o 
  -5  14   8      264.99      271.49      6.54 o 
  -4  14   8      257.84      263.13      6.60 o 
  -3  14   8        8.23        7.81      1.66 o 
  -2  14   8       26.36       24.73      2.36 o 
  -1  14   8      111.85      104.56      3.58 o 
   0  14   8        2.21        2.86      1.41 o 
   1  14   8       89.71       93.18      4.18 o 
   2  14   8       86.70       85.60      4.16 o 
   3  14   8      182.76      186.55      7.16 o 
  -8  15   8        8.62        7.37      2.02 o 
  -7  15   8       14.13       11.33      1.89 o 
  -6  15   8      394.31      372.87     15.55 o 
  -5  15   8        0.58       -0.67      3.03 o 
  -4  15   8      133.55      136.60      6.75 o 
  -3  15   8       26.66       27.88      2.96 o 
  -2  15   8       69.69       65.36      6.07 o 
  -1  15   8       59.46       67.71      4.13 o 
   0  15   8       19.94       18.25      2.40 o 
   1  15   8       56.09       52.18      3.64 o 
  -4  16   8       89.58       83.62     12.50 o 
  -3  16   8       23.21       23.02      2.91 o 
 -16   1   9      197.67      200.85      7.10 o 
 -15   1   9        4.23        1.96      1.93 o 
 -14   1   9      174.37      172.90      4.93 o 
 -13   1   9       14.13       12.23      1.87 o 
 -12   1   9      126.22      124.58      3.76 o 
 -11   1   9        1.47        1.73      1.24 o 
 -10   1   9     1481.31     1424.24     20.70 o 
  -9   1   9      989.36      959.14     20.33 o 
  -8   1   9      358.79      318.22     10.55 o 
  -7   1   9       76.05       72.71      3.54 o 
  -6   1   9      262.89      208.86      4.24 o 
  -5   1   9     2177.33     2158.52     26.25 o 
  -4   1   9       28.32       30.91      1.48 o 
  -3   1   9     1505.88     1379.34     15.13 o 
  -2   1   9     3145.62     3083.19     36.33 o 
  -1   1   9      426.11      411.35      5.67 o 
   0   1   9      684.60      685.15      8.02 o 
   1   1   9       56.94       51.59      1.60 o 
   2   1   9       47.00       26.36      1.53 o 
   3   1   9     1738.39     1686.32     22.96 o 
   4   1   9      698.03      715.36     10.77 o 
   5   1   9       89.62       85.77      2.74 o 
   6   1   9        1.76        3.76      1.49 o 
   7   1   9      242.98      263.18      9.23 o 
   8   1   9       42.72       42.25      3.42 o 
   9   1   9      500.13      520.24     16.23 o 
 -16   2   9       46.98       53.06      3.76 o 
 -15   2   9      143.15      145.95      5.22 o 
 -14   2   9      227.06      230.91      5.78 o 
 -13   2   9      109.78      100.13      3.59 o 
 -12   2   9        2.22        2.72      1.37 o 
 -11   2   9        4.80        3.23      1.75 o 
 -10   2   9     1129.33     1122.46     15.93 o 
  -9   2   9       76.60       75.52      2.24 o 
  -8   2   9     1756.59     1712.49     23.22 o 
  -7   2   9     1337.46     1314.99     18.07 o 
  -6   2   9     1271.88     1216.67     15.30 o 
  -5   2   9       21.92       20.36      2.14 o 
  -4   2   9      233.41      237.17      3.53 o 
  -3   2   9        5.94        6.26      0.71 o 
  -2   2   9       92.08       86.93      1.99 o 
  -1   2   9     1033.87      966.39     10.22 o 
   0   2   9      665.07      676.31      8.12 o 
   1   2   9      657.43      543.95      6.20 o 
   2   2   9      145.68      136.75      2.84 o 
   3   2   9       41.51       36.50      1.78 o 
   4   2   9       43.43       38.97      1.80 o 
   5   2   9       76.25       66.51      4.04 o 
   6   2   9       12.31       10.73      1.92 o 
   7   2   9      675.87      686.08     12.50 o 
   8   2   9      179.23      203.45      6.76 o 
   9   2   9        0.61        2.49      2.20 o 
 -16   3   9       56.82       56.90      3.37 o 
 -15   3   9      165.83      172.67      4.90 o 
 -14   3   9       25.88       30.52      2.74 o 
 -13   3   9      270.86      280.90      5.49 o 
 -12   3   9       15.50       16.77      1.64 o 
 -11   3   9     2815.96     2760.76     34.10 o 
 -10   3   9      309.68      299.32      5.11 o 
  -9   3   9     1733.13     1761.39     22.03 o 
  -8   3   9       34.10       37.81      3.38 o 
  -7   3   9     2563.04     2690.21     37.42 o 
  -6   3   9      654.07      609.05      8.31 o 
  -5   3   9     1528.19     1521.38     18.32 o 
  -4   3   9      378.98      340.11      4.82 o 
  -3   3   9        0.72        1.49      0.67 o 
  -2   3   9      360.71      300.02      3.84 o 
  -1   3   9      107.93      133.59      2.40 o 
   0   3   9      422.09      369.58      4.63 o 
   1   3   9        4.92        7.69      0.79 o 
   2   3   9        0.09        1.28      0.56 o 
   3   3   9      107.63       89.74      1.99 o 
   4   3   9       18.40       22.31      1.45 o 
   5   3   9       16.19       16.07      1.57 o 
   6   3   9      137.39      155.09      4.44 o 
   7   3   9       63.39       58.63      2.96 o 
   8   3   9       14.46       18.04      2.59 o 
 -16   4   9        8.87        5.75      1.98 o 
 -15   4   9       69.04       73.02      4.08 o 
 -14   4   9       30.18       32.92      2.48 o 
 -13   4   9      567.66      556.26     15.20 o 
 -12   4   9       67.91       69.71      2.58 o 
 -11   4   9        3.75        5.24      1.17 o 
 -10   4   9      199.27      180.43      3.59 o 
  -9   4   9      188.48      191.56      4.59 o 
  -8   4   9      804.76      780.95     12.40 o 
  -7   4   9      300.07      268.80      4.48 o 
  -6   4   9     1715.72     1731.46     21.70 o 
  -5   4   9      452.71      508.31      7.93 o 
  -4   4   9       84.27       80.87      2.76 o 
  -3   4   9        0.00        0.54      0.51 o 
  -1   4   9      496.04      458.75      5.45 o 
   0   4   9       84.53       86.09      2.08 o 
   1   4   9      525.62      483.79      5.94 o 
   2   4   9      410.02      413.10      5.33 o 
   3   4   9      394.61      325.32      4.52 o 
   4   4   9       61.34       61.05      2.52 o 
   5   4   9       90.13      106.29      3.10 o 
   6   4   9        0.73        0.99      1.32 o 
   7   4   9      136.34      121.43      5.53 o 
   8   4   9      198.94      191.23     15.03 o 
 -16   5   9       51.16       47.62      3.65 o 
 -15   5   9       49.83       40.18      3.45 o 
 -14   5   9        0.01        1.22      1.60 o 
 -13   5   9       70.65       69.62      4.74 o 
 -12   5   9       75.25       68.47      2.75 o 
 -11   5   9       16.24       12.69      1.36 o 
 -10   5   9      655.42      656.65     11.15 o 
  -9   5   9      854.67      843.41     13.48 o 
  -8   5   9       48.70       49.35      1.86 o 
  -7   5   9      480.16      411.28      6.36 o 
  -6   5   9      539.43      541.49      8.55 o 
  -5   5   9      454.12      451.06      6.59 o 
  -4   5   9     1678.95     1659.73     23.71 o 
  -3   5   9     2237.04     2228.42     29.71 o 
  -2   5   9       44.17       46.95      1.92 o 
  -1   5   9      121.67      118.98      2.58 o 
   0   5   9      382.35      398.03      5.05 o 
   1   5   9        3.23        2.53      0.68 o 
   2   5   9     1257.31     1159.33     12.61 o 
   3   5   9      136.78      144.73      3.08 o 
   4   5   9        1.82        1.74      1.00 o 
   5   5   9       32.60       32.73      2.29 o 
   6   5   9       15.82       15.06      2.42 o 
   7   5   9        4.30        7.77      2.52 o 
   8   5   9       11.91        7.19      2.61 o 
 -15   6   9       96.90       82.88      8.43 o 
 -14   6   9       24.26       22.82      2.53 o 
 -13   6   9        2.93        3.70      1.69 o 
 -12   6   9      501.51      486.72      8.51 o 
 -11   6   9        0.12        0.64      0.98 o 
 -10   6   9      192.37      198.50      5.04 o 
  -9   6   9       48.39       41.01      1.86 o 
  -8   6   9      333.72      306.10      5.24 o 
  -7   6   9      309.49      271.60      4.81 o 
  -6   6   9       48.95       46.00      1.82 o 
  -5   6   9      124.45      125.73      3.36 o 
  -4   6   9       77.86       72.42      1.80 o 
  -3   6   9      305.41      263.44      4.35 o 
  -2   6   9      983.42      912.41     10.78 o 
  -1   6   9      597.40      573.22      7.86 o 
   0   6   9       71.48       79.34      2.04 o 
   1   6   9      189.26      181.00      2.98 o 
   2   6   9       38.61       48.81      2.30 o 
   3   6   9      232.20      235.40      4.22 o 
   4   6   9        3.96        5.31      1.08 o 
   5   6   9      216.68      220.51      6.79 o 
   6   6   9       47.30       50.60      2.85 o 
   7   6   9      205.56      207.21      6.23 o 
   8   6   9       46.85       37.59      3.74 o 
 -15   7   9       41.98       52.19      4.17 o 
 -14   7   9      125.50      129.53      4.73 o 
 -13   7   9      158.69      163.40      8.68 o 
 -12   7   9      477.75      468.44      9.48 o 
 -11   7   9      214.39      206.91      7.97 o 
 -10   7   9       65.30       65.85      3.78 o 
  -9   7   9      779.88      769.00     12.44 o 
  -8   7   9       12.47        9.81      1.41 o 
  -7   7   9        2.64        4.48      1.16 o 
  -6   7   9        2.87        1.43      0.98 o 
  -5   7   9      157.04      164.73      3.93 o 
  -4   7   9      796.08      782.37     10.33 o 
  -3   7   9     1360.88     1352.98     16.93 o 
  -2   7   9      106.10      125.27      3.84 o 
  -1   7   9       37.46       36.19      1.67 o 
   0   7   9       95.79       92.81      2.53 o 
   1   7   9      299.56      306.45      4.83 o 
   2   7   9     3011.80     2934.15     32.51 o 
   3   7   9      101.98      105.90      2.73 o 
   4   7   9        1.35        2.98      1.02 o 
   5   7   9      522.17      511.15      9.33 o 
   6   7   9      206.34      205.70      5.28 o 
   7   7   9      145.52      151.46      5.38 o 
 -15   8   9      135.72      140.50      9.14 o 
 -14   8   9       90.15       86.55      3.88 o 
 -13   8   9       99.10      105.40      3.93 o 
 -12   8   9       29.98       29.56      4.09 o 
 -11   8   9      113.29      111.91      5.95 o 
 -10   8   9        5.19        6.19      1.87 o 
  -9   8   9      171.79      166.23      4.65 o 
  -8   8   9        0.14        0.55      0.97 o 
  -7   8   9        7.12        5.84      1.29 o 
  -6   8   9      105.66      116.83      3.37 o 
  -5   8   9      527.54      493.39      9.88 o 
  -4   8   9       52.55       54.50      1.74 o 
  -3   8   9        0.14        1.42      0.81 o 
  -2   8   9      215.44      206.23      3.67 o 
  -1   8   9        6.08        5.20      0.96 o 
   0   8   9      888.95      885.34     12.16 o 
   1   8   9      142.80      137.39      5.22 o 
   2   8   9       29.73       25.71      1.89 o 
   3   8   9      122.39      109.90      2.86 o 
   4   8   9       36.57       35.47      1.94 o 
   5   8   9       30.91       35.62      2.51 o 
   6   8   9      129.07      141.48      4.41 o 
   7   8   9       39.71       36.13      3.20 o 
 -14   9   9        3.13        3.08      3.04 o 
 -13   9   9       30.18       34.46      4.01 o 
 -12   9   9      102.52      102.47      3.40 o 
 -11   9   9       75.55       77.94      5.24 o 
 -10   9   9       51.08       46.50      3.42 o 
  -9   9   9      187.36      186.41      5.29 o 
  -8   9   9        4.15        3.74      1.27 o 
  -7   9   9       23.79       31.99      2.10 o 
  -6   9   9      305.92      297.50      5.90 o 
  -5   9   9      147.82      147.31      4.47 o 
  -4   9   9      298.97      302.61      4.90 o 
  -3   9   9        0.64        1.05      0.81 o 
  -2   9   9      195.68      208.96      4.42 o 
  -1   9   9      345.14      337.76      5.76 o 
   0   9   9       82.85       83.33      3.40 o 
   1   9   9      188.58      188.66      4.12 o 
   2   9   9       92.11       90.29      2.87 o 
   3   9   9       22.56       25.29      1.69 o 
   4   9   9        0.36        1.12      1.07 o 
   5   9   9      100.16      107.91      3.82 o 
   6   9   9       90.42       93.13      3.77 o 
 -13  10   9       27.62       27.53      2.32 o 
 -12  10   9        2.30        2.23      2.97 o 
 -11  10   9        7.44        5.60      1.86 o 
 -10  10   9       17.60       17.81      2.22 o 
  -9  10   9      496.22      498.36     10.24 o 
  -8  10   9      646.08      632.93     11.46 o 
  -7  10   9      149.64      148.76      3.96 o 
  -6  10   9      104.34       99.37      3.21 o 
  -5  10   9      309.44      309.75      5.45 o 
  -4  10   9       95.52       81.22      3.66 o 
  -3  10   9      294.67      319.00      6.86 o 
  -2  10   9      564.74      567.42      9.28 o 
  -1  10   9       28.21       25.28      1.80 o 
   0  10   9        1.15        2.60      1.04 o 
   1  10   9      513.56      515.15      8.27 o 
   2  10   9       62.07       71.15      2.72 o 
   3  10   9       10.10       11.20      1.38 o 
   4  10   9       77.97       77.97      2.68 o 
   5  10   9       68.20       69.89      3.34 o 
   6  10   9      407.49      419.59     14.59 o 
 -13  11   9       20.94       21.28      2.24 o 
 -12  11   9        6.88        8.98      3.05 o 
 -11  11   9       42.19       35.72      3.05 o 
 -10  11   9       89.24       92.93      3.89 o 
  -9  11   9       89.34       82.28      4.05 o 
  -8  11   9        5.60        4.64      1.44 o 
  -7  11   9      172.69      169.31      5.30 o 
  -6  11   9      112.39      111.34      4.29 o 
  -5  11   9      401.66      396.24      9.24 o 
  -4  11   9       12.43       12.53      1.46 o 
  -3  11   9       34.36       33.06      2.21 o 
  -2  11   9      452.30      425.24      8.26 o 
  -1  11   9      290.99      277.81      5.29 o 
   0  11   9       17.55       18.08      1.63 o 
   1  11   9       35.18       30.17      2.02 o 
   2  11   9       26.81       25.66      1.96 o 
   3  11   9        3.06        2.36      1.19 o 
   4  11   9       87.55       84.48      2.90 o 
   5  11   9       62.77       58.57      3.33 o 
 -12  12   9        0.45        5.09      5.18 o 
 -11  12   9        0.38       -1.22      2.27 o 
 -10  12   9       88.69       87.38      8.28 o 
  -9  12   9      106.31      100.63      5.36 o 
  -8  12   9      119.09      119.90      5.73 o 
  -7  12   9       34.70       38.59      3.00 o 
  -6  12   9       70.46       66.93      2.52 o 
  -5  12   9       11.47       15.81      1.58 o 
  -4  12   9       12.53       14.64      1.68 o 
  -3  12   9      292.33      300.02      6.95 o 
  -2  12   9      140.64      137.76      3.81 o 
  -1  12   9        0.10       -0.54      1.08 o 
   0  12   9        0.29       -0.02      1.07 o 
   1  12   9       75.79       84.35      3.00 o 
   2  12   9       30.02       29.53      2.13 o 
   3  12   9       52.73       57.79      3.91 o 
   4  12   9        1.69        0.93      1.39 o 
 -11  13   9      117.31      112.28      5.94 o 
 -10  13   9      185.42      173.60      9.75 o 
  -9  13   9        1.96       -1.76      2.18 o 
  -8  13   9        2.44       -0.80      2.14 o 
  -7  13   9       87.85       78.51      2.78 o 
  -6  13   9       21.50       28.64      1.99 o 
  -5  13   9      459.45      455.07     11.74 o 
  -4  13   9       10.98       11.12      1.86 o 
  -3  13   9        2.13        6.26      1.49 o 
  -2  13   9       41.94       42.18      3.72 o 
  -1  13   9       14.07       11.78      1.66 o 
   0  13   9       66.27       63.04      2.80 o 
   1  13   9       89.88       88.60      4.01 o 
   2  13   9        1.91       -0.25      1.33 o 
   3  13   9       42.51       47.10      4.70 o 
  -9  14   9       18.73       11.57      3.02 o 
  -8  14   9       27.38       30.02      4.55 o 
  -7  14   9        2.01        1.99      2.00 o 
  -6  14   9        1.48        0.37      1.75 o 
  -5  14   9        9.59        8.15      1.64 o 
  -4  14   9        1.32        0.11      1.53 o 
  -3  14   9        1.90        2.27      1.45 o 
  -2  14   9        9.66       17.93      2.46 o 
  -1  14   9        5.19        4.84      1.65 o 
   0  14   9        1.11        3.43      1.45 o 
   1  14   9       15.52       14.44      2.01 o 
   2  14   9      135.71      135.71      4.93 o 
  -7  15   9        0.19        0.64      1.42 o 
  -6  15   9       71.32       66.95      3.66 o 
  -5  15   9       19.72       19.14      2.45 o 
  -4  15   9       22.23       22.53      3.31 o 
  -3  15   9       96.66      103.92      6.22 o 
  -2  15   9       40.88       37.42      3.44 o 
  -1  15   9       47.45       48.53      3.88 o 
   0  15   9       12.17       12.81      2.16 o 
 -16   0  10       36.33       36.60      4.93 o 
 -15   0  10      468.45      487.29     19.52 o 
 -14   0  10       83.31       75.82      4.72 o 
 -13   0  10      186.20      181.94      6.78 o 
 -12   0  10      884.54      825.92     18.68 o 
 -11   0  10      248.53      252.07      7.51 o 
 -10   0  10       65.78       58.51      3.42 o 
  -9   0  10       85.18       82.08      3.76 o 
  -8   0  10      931.48      918.96     53.24 o 
  -7   0  10        2.20       -0.41      0.41 o 
  -6   0  10     1601.12     1570.85     46.54 o 
  -5   0  10       14.05       21.47      1.83 o 
  -4   0  10      437.21      364.89      9.25 o 
  -3   0  10      648.42      596.32     10.50 o 
  -2   0  10     1346.81     1396.39     69.15 o 
  -1   0  10      345.32      402.38     18.71 o 
   0   0  10       22.98       38.48      3.33 o 
   1   0  10       30.32       19.10      1.51 o 
   2   0  10      333.66      271.35      7.03 o 
   3   0  10       16.56       26.08      2.37 o 
   4   0  10     1195.97     1148.78     23.21 o 
   5   0  10        0.02       -0.03      1.62 o 
   6   0  10      174.71      151.59      5.39 o 
   7   0  10       37.97       39.46      4.71 o 
   8   0  10        7.47       14.15      3.69 o 
 -16   1  10        6.61        8.76      2.27 o 
 -15   1  10        6.99        8.12      2.06 o 
 -14   1  10      254.01      261.28      6.18 o 
 -13   1  10      201.09      197.94      5.05 o 
 -12   1  10        1.55        1.31      1.42 o 
 -11   1  10      507.11      504.44      8.72 o 
 -10   1  10      118.38      112.41      3.16 o 
  -9   1  10      141.98      143.00      3.49 o 
  -8   1  10        5.10        3.43      0.97 o 
  -7   1  10     1566.34     1569.42     45.96 o 
  -6   1  10       13.93        9.33      1.48 o 
  -5   1  10       54.19       58.62      2.07 o 
  -4   1  10      345.99      344.62      5.18 o 
  -3   1  10        0.01        1.07      0.45 o 
  -2   1  10      678.39      676.05      8.96 o 
  -1   1  10       94.13       91.42      2.10 o 
   0   1  10        0.47        3.22      1.24 o 
   1   1  10       89.36      106.78      2.65 o 
   2   1  10      213.37      250.99      4.22 o 
   3   1  10       27.38       21.04      1.55 o 
   4   1  10        9.96        8.86      1.37 o 
   5   1  10       15.13       17.08      1.63 o 
   6   1  10       75.26       86.94      3.48 o 
   7   1  10       93.05       81.61      4.16 o 
   8   1  10       37.69       44.60      3.64 o 
 -16   2  10        9.44        7.63      4.80 o 
 -15   2  10       34.69       32.12      3.59 o 
 -14   2  10       19.36       18.06      2.18 o 
 -13   2  10       59.07       57.06      2.93 o 
 -12   2  10      178.01      168.83      4.35 o 
 -11   2  10     1409.72     1356.44     20.01 o 
 -10   2  10       35.65       41.97      2.27 o 
  -9   2  10        6.62        6.29      1.44 o 
  -8   2  10     1979.44     1899.40     27.13 o 
  -7   2  10        9.54        5.10      1.29 o 
  -6   2  10     1344.03     1322.84     18.21 o 
  -5   2  10      328.28      333.50      5.53 o 
  -4   2  10      892.99      944.55     13.80 o 
  -3   2  10     2385.86     2378.98     31.97 o 
  -2   2  10       99.17      108.52      2.38 o 
  -1   2  10      507.16      526.23      6.62 o 
   0   2  10       11.90        9.45      0.97 o 
   1   2  10     1042.94      984.25     12.38 o 
   2   2  10      148.86      124.32      2.70 o 
   3   2  10     1228.05     1231.60     18.15 o 
   4   2  10       59.93       58.19      2.30 o 
   5   2  10        0.02       -1.02      1.27 o 
   6   2  10       84.48       80.19      3.54 o 
   7   2  10       82.07       85.55      3.52 o 
   8   2  10       80.18       82.91      4.45 o 
 -16   3  10        8.53        4.83      3.10 o 
 -15   3  10      128.30      139.36      5.04 o 
 -14   3  10      636.06      661.97     10.32 o 
 -13   3  10      609.81      604.84      9.40 o 
 -12   3  10       62.98       63.21      2.53 o 
 -11   3  10      503.05      503.82      8.02 o 
 -10   3  10      810.56      759.86     10.58 o 
  -9   3  10        5.26        7.00      0.96 o 
  -8   3  10      283.32      246.35      4.21 o 
  -7   3  10      153.71      131.71      2.70 o 
  -6   3  10      807.87      804.51     10.70 o 
  -5   3  10        6.83        4.23      0.66 o 
  -4   3  10     1057.51     1006.95     12.60 o 
  -3   3  10      689.77      627.36     11.12 o 
  -2   3  10        0.08        0.74      0.56 o 
  -1   3  10        1.23        1.82      0.67 o 
   0   3  10       84.26       95.53      2.57 o 
   1   3  10      338.23      315.79      5.61 o 
   2   3  10       90.75      106.15      2.99 o 
   3   3  10      297.72      275.22      4.28 o 
   4   3  10        5.20        5.83      1.89 o 
   5   3  10      196.80      204.75      5.09 o 
   6   3  10       36.68       30.74      2.33 o 
   7   3  10       91.54       79.18      6.18 o 
   8   3  10      237.96      237.89     11.13 o 
 -16   4  10        7.65       11.54      2.33 o 
 -15   4  10      430.43      448.71      8.70 o 
 -14   4  10       86.67       87.93      5.77 o 
 -13   4  10      348.48      353.13      6.66 o 
 -12   4  10      111.12      112.43      4.08 o 
 -11   4  10      148.56      139.54      3.32 o 
 -10   4  10      631.93      601.31      8.68 o 
  -9   4  10       31.52       26.80      2.24 o 
  -8   4  10        5.44        6.51      1.46 o 
  -7   4  10       43.16       48.99      1.95 o 
  -6   4  10      650.45      678.04      9.37 o 
  -5   4  10       40.42       41.28      2.15 o 
  -4   4  10      507.87      460.20      7.30 o 
  -3   4  10        1.17        3.68      1.37 o 
  -2   4  10      212.62      187.50      3.22 o 
  -1   4  10        0.19        0.28      0.56 o 
   0   4  10        1.52        0.20      0.65 o 
   1   4  10      488.73      441.05      6.31 o 
   2   4  10       71.59       63.84      2.01 o 
   3   4  10      151.24      126.99      3.12 o 
   4   4  10      249.46      239.63      6.20 o 
   5   4  10       88.00       77.70      3.57 o 
   6   4  10       29.77       35.75      5.80 o 
   7   4  10        0.54        0.27      2.22 o 
   8   4  10       42.28       47.51      5.57 o 
 -16   5  10       45.42       44.68      3.60 o 
 -15   5  10       23.66       26.01      2.43 o 
 -14   5  10       15.91       14.88      1.99 o 
 -13   5  10        1.12       -0.40      1.34 o 
 -12   5  10      309.66      319.09      8.76 o 
 -11   5  10      280.12      291.21      9.80 o 
 -10   5  10       97.04      104.15      3.69 o 
  -9   5  10      361.43      367.03      7.79 o 
  -8   5  10       38.82       38.09      1.71 o 
  -7   5  10     1190.51     1140.77     15.03 o 
  -6   5  10        2.24        0.76      1.10 o 
  -5   5  10       19.18       15.72      1.03 o 
  -4   5  10       22.70       20.82      1.67 o 
  -3   5  10      160.83      156.55      4.86 o 
  -2   5  10      130.73      136.45      2.63 o 
  -1   5  10        7.10        4.74      0.85 o 
   0   5  10      362.06      374.54      5.21 o 
   1   5  10      363.35      362.00      4.92 o 
   2   5  10      710.99      676.96      8.07 o 
   3   5  10       19.96       22.31      1.49 o 
   4   5  10        6.69       12.69      1.91 o 
   5   5  10        0.01        0.67      1.61 o 
   6   5  10       96.74      100.44      4.96 o 
   7   5  10       67.70       63.82      4.37 o 
 -15   6  10      123.36      126.03      4.91 o 
 -14   6  10        2.10        3.61      1.86 o 
 -13   6  10      305.59      307.60      7.77 o 
 -12   6  10      558.12      555.34      9.32 o 
 -11   6  10      665.85      662.02     11.56 o 
 -10   6  10     1366.29     1369.77     20.80 o 
  -9   6  10       82.67       89.87      3.35 o 
  -8   6  10      109.52      144.67      5.24 o 
  -7   6  10       65.20       37.93      1.83 o 
  -6   6  10        3.90        2.58      0.93 o 
  -5   6  10       54.79       60.27      4.48 o 
  -4   6  10      452.42      433.56      7.17 o 
  -3   6  10     1673.77     1713.97     21.70 o 
  -2   6  10      602.34      593.42      8.15 o 
  -1   6  10      551.34      534.64      7.55 o 
   0   6  10      499.23      490.26      6.13 o 
   1   6  10      158.69      144.70      2.88 o 
   2   6  10      679.34      639.23      8.59 o 
   3   6  10        3.82        3.73      1.00 o 
   4   6  10      301.69      304.12      7.50 o 
   5   6  10      208.30      222.56      6.31 o 
   6   6  10       15.38       12.87      2.32 o 
   7   6  10       25.51       26.26      3.31 o 
 -15   7  10        3.06        4.57      2.11 o 
 -14   7  10       20.44       24.03      2.48 o 
 -13   7  10       44.74       48.72      5.86 o 
 -12   7  10       39.06       35.16      2.21 o 
 -11   7  10      311.84      292.53      7.90 o 
 -10   7  10       70.99       70.52      4.04 o 
  -9   7  10      439.26      439.51      8.04 o 
  -8   7  10       31.56       25.64      1.93 o 
  -7   7  10      429.33      428.87      8.21 o 
  -6   7  10       25.47       27.55      1.85 o 
  -5   7  10      356.78      351.47      6.50 o 
  -4   7  10       20.27       23.23      1.98 o 
  -3   7  10      542.56      495.09      7.87 o 
  -2   7  10       34.77       28.49      1.81 o 
  -1   7  10      518.10      491.52      7.10 o 
   0   7  10       57.72       62.29      3.13 o 
   1   7  10       17.34       13.36      1.25 o 
   2   7  10        0.93        0.95      0.92 o 
   3   7  10        9.15       13.31      1.34 o 
   4   7  10       63.93       63.81      2.73 o 
   5   7  10      149.40      159.71      5.40 o 
   6   7  10       60.42       57.67      3.75 o 
   7   7  10       70.23       66.95      4.61 o 
 -15   8  10      324.41      346.67      9.40 o 
 -14   8  10        4.70        5.43      3.83 o 
 -13   8  10      145.40      137.23      6.30 o 
 -12   8  10        0.76        1.14      3.07 o 
 -11   8  10        4.45        3.57      3.03 o 
 -10   8  10      893.56      895.80     14.40 o 
  -9   8  10      114.59      132.20      5.89 o 
  -8   8  10        3.48        1.62      1.03 o 
  -7   8  10      182.95      185.15      4.40 o 
  -6   8  10       52.22       62.00      3.75 o 
  -5   8  10      189.55      211.26      4.16 o 
  -4   8  10      719.90      716.77     10.99 o 
  -3   8  10      301.11      302.20      8.08 o 
  -2   8  10       21.42       22.70      1.39 o 
  -1   8  10     1405.18     1372.16     36.51 o 
   0   8  10      289.71      272.05      5.10 o 
   1   8  10      762.95      761.78     11.00 o 
   2   8  10       84.69       93.47      2.64 o 
   3   8  10        3.46        3.53      1.10 o 
   4   8  10       36.56       34.33      2.20 o 
   5   8  10      418.77      430.75     17.34 o 
   6   8  10       85.89       90.00      4.40 o 
 -14   9  10      206.25      197.56      5.72 o 
 -13   9  10        0.46        0.05      1.80 o 
 -12   9  10       13.33       15.17      3.52 o 
 -11   9  10      484.27      486.02     31.81 o 
 -10   9  10       15.09       17.22      2.18 o 
  -9   9  10      181.30      172.64      4.57 o 
  -8   9  10       28.02       27.27      1.86 o 
  -7   9  10      309.54      287.25      5.93 o 
  -6   9  10       49.22       67.98      2.78 o 
  -5   9  10       17.56       19.71      1.79 o 
  -4   9  10      156.92      156.09      3.90 o 
  -3   9  10       14.77       20.93      1.47 o 
  -2   9  10        3.65        2.63      1.01 o 
  -1   9  10       16.98       13.60      1.45 o 
   0   9  10       93.26       97.64      2.91 o 
   1   9  10      895.00      880.22     12.54 o 
   2   9  10       30.84       35.37      1.92 o 
   3   9  10        1.42        0.65      1.04 o 
   4   9  10       21.60       21.14      1.91 o 
   5   9  10       75.31       79.57      3.62 o 
   6   9  10      201.85      198.24      6.51 o 
 -13  10  10        2.03        0.55      3.20 o 
 -12  10  10       54.48       60.89      5.12 o 
 -11  10  10       14.22       15.10      3.47 o 
 -10  10  10        6.45        7.55      1.96 o 
  -9  10  10        3.32        4.34      1.74 o 
  -8  10  10        1.09       -0.14      1.09 o 
  -7  10  10        9.26        7.32      1.48 o 
  -6  10  10       19.83       14.96      1.68 o 
  -5  10  10        1.68        2.54      1.33 o 
  -4  10  10      106.65      104.68      3.92 o 
  -3  10  10      169.51      183.56      4.82 o 
  -2  10  10      197.26      193.96      6.58 o 
  -1  10  10       60.18       59.20      2.52 o 
   0  10  10        5.91        7.56      1.34 o 
   1  10  10      105.76      101.97      3.15 o 
   2  10  10      137.14      135.55      3.73 o 
   3  10  10       35.25       32.03      2.00 o 
   4  10  10        1.55       -0.86      1.29 o 
   5  10  10       89.46      100.41      4.01 o 
 -13  11  10        1.75        2.78      3.59 o 
 -12  11  10        0.02       -2.70      2.70 o 
 -11  11  10       92.36       95.61      9.61 o 
 -10  11  10       63.18       73.20      4.50 o 
  -9  11  10      248.29      245.02      6.39 o 
  -8  11  10       20.52       21.39      1.81 o 
  -7  11  10       17.99       19.14      2.43 o 
  -6  11  10      158.07      158.76      6.00 o 
  -5  11  10      377.45      387.07      9.33 o 
  -4  11  10        3.91        3.95      1.53 o 
  -3  11  10        1.65        0.29      1.21 o 
  -2  11  10      118.56      117.82      5.82 o 
  -1  11  10      107.09      109.90      3.44 o 
   0  11  10      899.76      910.12     13.56 o 
   1  11  10        2.61        1.93      1.19 o 
   2  11  10        0.63        0.94      1.19 o 
   3  11  10      103.68      111.63      3.28 o 
   4  11  10      144.62      144.52      4.12 o 
 -12  12  10       89.25       99.16     11.42 o 
 -11  12  10        6.02        3.09      3.05 o 
 -10  12  10       19.15       19.17      3.56 o 
  -9  12  10       19.72       21.64      3.23 o 
  -8  12  10      187.61      185.02      8.60 o 
  -7  12  10       25.20       25.91      2.66 o 
  -6  12  10       93.46       97.41      4.31 o 
  -5  12  10        0.08       -0.64      1.25 o 
  -4  12  10       10.10       11.40      1.84 o 
  -3  12  10      123.06      131.54      4.30 o 
  -2  12  10      188.93      193.72      5.47 o 
  -1  12  10        1.69        1.48      1.22 o 
   0  12  10       28.74       25.63      1.98 o 
   1  12  10       17.47       16.29      1.75 o 
   2  12  10       40.39       43.45      2.87 o 
   3  12  10       15.17       16.94      2.14 o 
 -11  13  10       20.00       16.75      3.33 o 
 -10  13  10        4.07       -1.69      2.34 o 
  -9  13  10        9.68        7.91      2.74 o 
  -8  13  10        9.32        6.39      2.55 o 
  -7  13  10       51.44       50.10      2.36 o 
  -6  13  10       52.65       55.00      2.67 o 
  -5  13  10       28.74       24.63      2.11 o 
  -4  13  10       33.38       34.89      2.98 o 
  -3  13  10       10.10        6.46      1.84 o 
  -2  13  10      134.65      133.24      4.61 o 
  -1  13  10        6.07        8.75      1.60 o 
   0  13  10       55.16       58.25      3.32 o 
   1  13  10       29.17       30.44      2.48 o 
   2  13  10       93.29       95.39      6.15 o 
  -9  14  10        8.13        9.57      3.55 o 
  -8  14  10       51.14       57.39      5.88 o 
  -7  14  10       17.97       18.54      2.06 o 
  -6  14  10       30.84       29.58      4.81 o 
  -5  14  10       31.13       32.50      2.78 o 
  -4  14  10        2.77        3.16      2.01 o 
  -3  14  10       41.11       41.50      4.36 o 
  -2  14  10      238.81      230.12      9.90 o 
  -1  14  10       50.32       51.10      4.72 o 
   0  14  10        1.72        0.93      1.60 o 
   1  14  10        1.02       -0.80      1.67 o 
  -7  15  10       12.60       14.70      2.25 o 
  -6  15  10       26.91       22.96      2.48 o 
  -5  15  10       17.53       13.86      2.27 o 
  -4  15  10      141.44      153.12      7.48 o 
  -3  15  10       31.70       35.33      4.31 o 
  -2  15  10       34.58       47.87      4.99 o 
 -16   1  11        2.17        3.11      2.63 o 
 -15   1  11       89.77       79.44      3.67 o 
 -14   1  11      715.74      716.11     12.39 o 
 -13   1  11       33.17       39.06      3.04 o 
 -12   1  11      280.21      279.75      5.90 o 
 -11   1  11      178.45      163.80      5.79 o 
 -10   1  11        9.68        9.19      1.38 o 
  -9   1  11     2688.05     2512.90     34.89 o 
  -8   1  11      882.60      872.40     13.31 o 
  -7   1  11        4.35        2.47      0.77 o 
  -6   1  11       16.62       15.57      1.10 o 
  -5   1  11     1324.91     1295.40     18.77 o 
  -4   1  11      145.90      133.60      3.31 o 
  -3   1  11     2498.92     2409.98     28.84 o 
  -2   1  11      816.95      800.95     11.11 o 
  -1   1  11        2.07        4.98      0.81 o 
   0   1  11     1838.20     1611.25     19.58 o 
   1   1  11       87.45      120.41      4.11 o 
   2   1  11      948.35      822.93     12.07 o 
   3   1  11      181.88      184.85      4.05 o 
   4   1  11        0.85        2.94      1.20 o 
   5   1  11        8.47        3.31      1.37 o 
   6   1  11      538.30      549.64     10.52 o 
   7   1  11       83.68      104.97      4.79 o 
 -16   2  11       14.20        8.72      5.74 o 
 -15   2  11       78.14       82.74      6.79 o 
 -14   2  11       10.53       12.43      2.01 o 
 -13   2  11      642.50      631.67     10.95 o 
 -12   2  11      111.98      117.11      3.61 o 
 -11   2  11      328.67      303.63      6.05 o 
 -10   2  11      424.39      401.51      7.23 o 
  -9   2  11       27.56       26.15      1.50 o 
  -8   2  11      133.13      109.15      2.61 o 
  -7   2  11       28.37       28.25      1.82 o 
  -6   2  11      912.79      879.31     12.68 o 
  -5   2  11      346.33      321.71      5.11 o 
  -4   2  11      970.99      960.53     13.63 o 
  -3   2  11      511.23      486.47      6.86 o 
  -2   2  11      282.11      272.83      4.50 o 
  -1   2  11       14.35       18.47      1.26 o 
   0   2  11      497.69      458.06      9.20 o 
   1   2  11     1536.35     1375.18     19.16 o 
   2   2  11       30.66       41.77      1.70 o 
   3   2  11        4.09       11.27      1.30 o 
   4   2  11       18.38       16.66      1.54 o 
   5   2  11       19.37       14.89      1.89 o 
   6   2  11        7.74        5.19      1.68 o 
   7   2  11       68.94       75.05      4.11 o 
 -16   3  11        0.23        0.40      2.23 o 
 -15   3  11       12.59       16.91      4.10 o 
 -14   3  11      123.71      128.27      4.21 o 
 -13   3  11      209.98      206.40      5.38 o 
 -12   3  11       22.86       25.46      1.92 o 
 -11   3  11      169.95      162.02      3.61 o 
 -10   3  11      394.23      394.62      6.31 o 
  -9   3  11      286.76      321.61      5.28 o 
  -8   3  11      475.32      402.67      6.18 o 
  -7   3  11      510.32      510.86      7.39 o 
  -6   3  11        6.51        6.17      1.20 o 
  -5   3  11      264.68      264.44      4.09 o 
  -4   3  11       80.37       83.27      3.24 o 
  -3   3  11     3786.61     3580.49     47.45 o 
  -2   3  11      100.69       87.45      3.07 o 
  -1   3  11      917.03      930.28     11.00 o 
   0   3  11        3.25        0.75      0.93 o 
   1   3  11      783.48      701.26     10.69 o 
   2   3  11       73.29       68.75      3.47 o 
   3   3  11       81.21       81.63      3.20 o 
   4   3  11       62.97       73.80      5.10 o 
   5   3  11       36.34       39.40      5.63 o 
   6   3  11       14.66       14.02      2.65 o 
   7   3  11        0.02       -0.98      2.31 o 
 -16   4  11        0.00       -1.75      1.75 o 
 -15   4  11       23.47       23.98      2.38 o 
 -14   4  11       66.41       66.04      4.61 o 
 -13   4  11      136.65      136.71      3.70 o 
 -12   4  11        1.05        2.88      1.21 o 
 -11   4  11      396.57      395.22      7.42 o 
 -10   4  11      834.63      814.01     11.32 o 
  -9   4  11      251.11      220.11      6.17 o 
  -8   4  11      329.90      325.44      5.20 o 
  -7   4  11       97.57       88.23      4.51 o 
  -6   4  11      278.27      261.09      4.09 o 
  -5   4  11      312.49      319.27      4.88 o 
  -4   4  11     3228.07     3090.42     46.34 o 
  -3   4  11      177.81      166.76      6.39 o 
  -2   4  11     1206.25     1177.05     14.86 o 
  -1   4  11      205.28      198.50      4.01 o 
   0   4  11       24.51       18.22      1.82 o 
   1   4  11      877.44      814.00     12.15 o 
   2   4  11      548.66      528.89      8.65 o 
   3   4  11      192.63      200.23      5.31 o 
   4   4  11       19.16       22.91      2.71 o 
   5   4  11        6.33        5.64      2.22 o 
   6   4  11        0.01        1.53      2.18 o 
   7   4  11       63.68       70.82      4.54 o 
 -16   5  11      426.93      451.07     10.47 o 
 -15   5  11      125.69      126.54      4.22 o 
 -14   5  11        8.83        9.96      1.84 o 
 -13   5  11        4.03        6.15      1.41 o 
 -12   5  11     1050.40     1057.06     14.58 o 
 -11   5  11       23.46       21.55      1.91 o 
 -10   5  11      980.55      969.82     17.89 o 
  -9   5  11      231.71      230.38      7.95 o 
  -8   5  11       43.16       47.64      3.55 o 
  -7   5  11      689.06      720.77     15.79 o 
  -6   5  11      422.67      357.40      5.31 o 
  -5   5  11      315.77      324.30      4.98 o 
  -4   5  11       19.64       16.11      1.26 o 
  -3   5  11      251.74      251.63      4.40 o 
  -2   5  11      654.34      664.89     12.31 o 
  -1   5  11     1118.90     1078.49     15.44 o 
   0   5  11       18.99       14.61      1.41 o 
   1   5  11        8.89        9.28      1.21 o 
   2   5  11        0.27        1.87      0.96 o 
   3   5  11       51.20       48.93      2.62 o 
   4   5  11      216.59      206.97      6.10 o 
   5   5  11      345.57      362.17      8.65 o 
   6   5  11       45.86       41.63      3.76 o 
   7   5  11       10.51       10.40      3.84 o 
 -15   6  11        1.71        1.47      3.50 o 
 -14   6  11      186.70      180.82      5.51 o 
 -13   6  11       66.13       59.29      2.77 o 
 -12   6  11       10.66       13.07      1.51 o 
 -11   6  11      180.88      178.46      7.43 o 
 -10   6  11      350.17      334.76      7.08 o 
  -9   6  11        0.17       -0.62      1.45 o 
  -8   6  11       24.29       33.68      1.76 o 
  -7   6  11      218.42      175.86      3.72 o 
  -6   6  11      142.28      155.53      2.92 o 
  -5   6  11      469.62      465.28      6.19 o 
  -4   6  11      307.70      333.51      6.02 o 
  -3   6  11       10.68        9.69      1.36 o 
  -2   6  11      707.35      677.58     10.34 o 
  -1   6  11      390.77      387.81      7.52 o 
   0   6  11       95.92      102.46      4.36 o 
   1   6  11      234.76      242.72      4.41 o 
   2   6  11       32.04       34.94      2.53 o 
   3   6  11      104.53      112.26      3.27 o 
   4   6  11       48.32       55.81      3.44 o 
   5   6  11        0.79        0.97      1.76 o 
   6   6  11        0.22        0.04      2.36 o 
 -15   7  11       70.56       71.77      3.83 o 
 -14   7  11        6.35        8.43      4.09 o 
 -13   7  11       21.37       26.17      2.19 o 
 -12   7  11      111.23      115.78      6.24 o 
 -11   7  11      247.53      218.29      6.79 o 
 -10   7  11      208.38      201.32      6.32 o 
  -9   7  11       84.02       85.92      3.02 o 
  -8   7  11      472.14      426.02      7.87 o 
  -7   7  11     1947.97     1933.80     33.59 o 
  -6   7  11       84.32       90.40      4.27 o 
  -5   7  11      256.49      246.77      4.25 o 
  -4   7  11       29.20       29.43      1.75 o 
  -3   7  11      554.92      545.66     10.01 o 
  -2   7  11      532.15      519.45      8.40 o 
  -1   7  11      138.94      147.73      3.59 o 
   0   7  11        0.01        2.02      1.25 o 
   1   7  11       66.60       61.10      2.37 o 
   2   7  11        3.56        5.47      1.87 o 
   3   7  11       38.43       36.45      2.20 o 
   4   7  11      473.89      488.43     10.79 o 
   5   7  11       30.47       25.69      2.80 o 
   6   7  11        0.57        4.35      2.07 o 
 -15   8  11      168.43      191.13     12.33 o 
 -14   8  11       56.84       52.96      3.07 o 
 -13   8  11       88.87       94.53      4.08 o 
 -12   8  11        6.43        6.37      3.39 o 
 -11   8  11      751.24      766.59     15.83 o 
 -10   8  11       48.32       43.45      3.52 o 
  -9   8  11      126.19      126.11      3.77 o 
  -8   8  11       45.14       54.22      2.83 o 
  -7   8  11        4.62        3.80      1.30 o 
  -6   8  11      599.62      596.69      9.96 o 
  -5   8  11      550.29      525.24      8.62 o 
  -4   8  11      195.25      186.84      4.55 o 
  -3   8  11       30.62       29.25      1.99 o 
  -2   8  11        8.29       12.77      1.32 o 
  -1   8  11        1.89        3.92      1.31 o 
   0   8  11        8.65        9.79      1.41 o 
   1   8  11      109.51      102.56      3.06 o 
   2   8  11       19.04       14.91      1.59 o 
   3   8  11       63.43       60.02      2.80 o 
   4   8  11       20.23       22.49      2.71 o 
   5   8  11        9.05       10.31      2.39 o 
 -14   9  11        0.16       -0.79      3.91 o 
 -13   9  11      219.25      214.95      9.94 o 
 -12   9  11      135.26      135.19      6.83 o 
 -11   9  11        1.02       -0.28      3.02 o 
 -10   9  11       41.99       36.28      2.41 o 
  -9   9  11       49.97       54.07      2.78 o 
  -8   9  11        5.44        5.56      1.28 o 
  -7   9  11       28.83       26.69      2.71 o 
  -6   9  11       49.84       53.77      2.67 o 
  -5   9  11       93.82       88.52      2.86 o 
  -4   9  11      392.19      378.96      8.12 o 
  -3   9  11       25.98       27.24      1.93 o 
  -2   9  11        8.49       10.23      1.53 o 
  -1   9  11      172.44      175.55      5.26 o 
   0   9  11      244.14      232.74      5.19 o 
   1   9  11      374.93      357.12      7.07 o 
   2   9  11        0.50        1.18      1.18 o 
   3   9  11        0.22        1.27      1.36 o 
   4   9  11      137.31      145.04      5.41 o 
   5   9  11        5.60        8.46      2.36 o 
 -13  10  11       13.75        7.58      3.53 o 
 -12  10  11      329.01      310.71     10.51 o 
 -11  10  11      125.33      125.04      6.38 o 
 -10  10  11       12.67       10.24      2.19 o 
  -9  10  11        2.81        0.01      1.35 o 
  -8  10  11      348.59      325.06      6.10 o 
  -7  10  11      103.37      102.54      3.42 o 
  -6  10  11      735.98      707.29      9.84 o 
  -5  10  11       54.63       52.21      2.32 o 
  -4  10  11        0.22        1.74      1.21 o 
  -3  10  11       75.20       73.95      3.63 o 
  -2  10  11       54.90       45.34      2.68 o 
  -1  10  11      125.30      143.86      8.81 o 
   0  10  11      183.80      191.50      4.77 o 
   1  10  11      332.98      319.55      6.27 o 
   2  10  11       28.88       36.81      2.64 o 
   3  10  11      338.07      354.76      6.86 o 
   4  10  11        4.36        7.71      2.26 o 
 -13  11  11       10.16       11.37      4.12 o 
 -12  11  11       12.04        9.09      4.17 o 
 -11  11  11        0.87       -0.93      2.71 o 
 -10  11  11        0.19       -1.86      1.86 o 
  -9  11  11        0.06       -0.38      1.83 o 
  -8  11  11       64.73       61.24      2.91 o 
  -7  11  11        4.37        3.23      1.38 o 
  -6  11  11        1.59        2.09      1.08 o 
  -5  11  11        7.65        7.30      1.47 o 
  -4  11  11       41.43       45.61      2.99 o 
  -3  11  11      105.45      104.46      4.53 o 
  -2  11  11        0.60        1.33      1.28 o 
  -1  11  11        4.44        6.64      1.60 o 
   0  11  11      245.93      239.08      5.56 o 
   1  11  11      117.60      120.59      3.66 o 
   2  11  11       42.90       47.36      3.35 o 
   3  11  11       38.52       40.47      2.90 o 
 -12  12  11      125.96      117.77     11.23 o 
 -11  12  11        1.35       -4.91      4.91 o 
 -10  12  11       41.57       37.55      3.84 o 
  -9  12  11       12.88       13.08      2.88 o 
  -8  12  11        7.02        4.89      1.88 o 
  -7  12  11       36.49       45.79      2.52 o 
  -6  12  11      231.12      236.38      8.14 o 
  -5  12  11       39.53       38.01      2.76 o 
  -4  12  11       27.69       24.99      2.54 o 
  -3  12  11      164.95      185.39      7.91 o 
  -2  12  11       19.69       18.84      2.58 o 
  -1  12  11        0.29        2.50      1.60 o 
   0  12  11      669.44      649.03     12.96 o 
   1  12  11      241.75      254.57      8.25 o 
   2  12  11       39.17       32.03      3.13 o 
 -10  13  11       53.50       54.06      4.55 o 
  -9  13  11       27.45       19.33      3.26 o 
  -8  13  11       63.81       68.89      6.79 o 
  -7  13  11      125.05      127.37      3.82 o 
  -6  13  11       23.59       24.17      2.04 o 
  -5  13  11       14.68       13.42      2.02 o 
  -4  13  11       80.26       82.58      4.20 o 
  -3  13  11       13.96       12.22      2.67 o 
  -2  13  11        8.88        6.43      2.45 o 
  -1  13  11       77.80       83.84      5.64 o 
   0  13  11      112.84      109.41      5.23 o 
   1  13  11       33.10       28.79      3.35 o 
  -9  14  11        7.37        5.25      3.30 o 
  -8  14  11       33.19       33.69      4.71 o 
  -7  14  11       13.14       11.34      1.97 o 
  -6  14  11       19.21       19.75      2.28 o 
  -5  14  11        8.89        9.22      1.93 o 
  -4  14  11       71.71       73.37      5.04 o 
  -3  14  11        2.27        2.02      2.10 o 
  -2  14  11        3.00        0.11      2.29 o 
  -1  14  11       58.23       56.63      5.64 o 
  -5  15  11       82.45       81.76      5.27 o 
 -17   0  12        0.98       -3.32      3.36 o 
 -16   0  12      137.31      147.58     17.61 o 
 -15   0  12     1018.71      995.67     35.43 o 
 -14   0  12      185.47      182.81      7.14 o 
 -13   0  12        2.25        2.59      3.24 o 
 -12   0  12      232.16      239.69      9.72 o 
 -11   0  12       81.21       85.34      4.22 o 
 -10   0  12        0.14        2.34      1.63 o 
  -9   0  12     3736.16     3378.16    104.58 o 
  -8   0  12       16.00       12.09      1.85 o 
  -7   0  12      173.91      157.19      5.15 o 
  -6   0  12      494.04      449.45     10.85 o 
  -5   0  12     3809.13     3733.64     57.75 o 
  -4   0  12     8817.97     8557.97    129.73 o 
  -3   0  12       17.88       23.86      4.13 o 
  -2   0  12     2707.84     2649.58     49.31 o 
  -1   0  12       66.06       57.14      3.27 o 
   0   0  12     4141.82     3899.02     58.47 o 
   1   0  12       80.85       91.99      3.62 o 
   2   0  12       21.78       22.93      3.88 o 
   3   0  12        0.55       -0.69      1.40 o 
   4   0  12        1.77        2.04      1.76 o 
   5   0  12       63.85       66.79      3.93 o 
   6   0  12      428.22      429.55     15.17 o 
 -17   1  12        0.77        1.25      3.08 o 
 -16   1  12       14.16       13.59      2.32 o 
 -15   1  12       42.91       42.08      2.99 o 
 -14   1  12        0.03        0.42      1.52 o 
 -13   1  12        0.03       -1.31      1.31 o 
 -12   1  12      311.26      310.33      6.39 o 
 -11   1  12      354.12      344.30      6.65 o 
 -10   1  12        0.37        0.08      1.08 o 
  -9   1  12        1.19        0.89      1.30 o 
  -8   1  12      314.28      321.24      6.01 o 
  -7   1  12       54.41       65.26      2.07 o 
  -6   1  12      192.23      179.21      4.60 o 
  -5   1  12     1146.32     1082.38     14.91 o 
  -4   1  12      656.44      636.83      9.57 o 
  -3   1  12     1067.86     1021.94     13.16 o 
  -2   1  12      203.94      205.04      4.36 o 
  -1   1  12      412.74      377.07      5.95 o 
   0   1  12      145.57      134.63      5.35 o 
   1   1  12       22.92       19.23      2.18 o 
   2   1  12      102.24      101.20      2.79 o 
   3   1  12      192.40      188.46      4.09 o 
   4   1  12        4.74        1.84      1.22 o 
   5   1  12       11.83       11.39      1.84 o 
   6   1  12       56.93       54.95      3.00 o 
 -16   2  12        4.80        4.52      2.45 o 
 -15   2  12      542.04      546.02     10.35 o 
 -14   2  12       19.24       20.08      2.22 o 
 -13   2  12      160.09      154.04      4.34 o 
 -12   2  12       85.13       89.72      3.23 o 
 -11   2  12       25.09       26.50      2.50 o 
 -10   2  12      618.46      596.91      9.88 o 
  -9   2  12      339.27      330.80      5.48 o 
  -8   2  12       77.71       71.62      3.23 o 
  -7   2  12       75.26       49.63      1.91 o 
  -6   2  12      947.48      955.26     12.69 o 
  -5   2  12       17.30       16.55      1.30 o 
  -4   2  12      221.43      218.60      5.22 o 
  -3   2  12       17.31       19.46      2.94 o 
  -2   2  12      167.99      158.52      3.27 o 
  -1   2  12      952.52      944.08     11.26 o 
   0   2  12      217.42      238.86      5.01 o 
   1   2  12        3.23        2.70      1.13 o 
   2   2  12        1.83        0.03      1.32 o 
   3   2  12      153.16      151.58      4.45 o 
   4   2  12       73.96       83.76      3.49 o 
   5   2  12      136.35      127.94      5.37 o 
   6   2  12       70.51       69.22      4.30 o 
 -16   3  12      173.39      172.31      5.76 o 
 -15   3  12        3.28        4.30      1.87 o 
 -14   3  12      227.94      222.66      7.97 o 
 -13   3  12        7.41        5.04      1.55 o 
 -12   3  12      214.59      213.31      4.45 o 
 -11   3  12      425.02      432.01      6.98 o 
 -10   3  12       56.88       56.29      2.26 o 
  -9   3  12      110.95       91.33      2.85 o 
  -8   3  12      418.85      344.92      5.60 o 
  -7   3  12       32.69       25.03      1.43 o 
  -6   3  12       10.51       11.85      1.57 o 
  -5   3  12     1514.65     1495.05     25.53 o 
  -4   3  12      973.99     1001.27     12.79 o 
  -3   3  12      753.05      744.99     11.31 o 
  -2   3  12      685.42      650.16      9.00 o 
  -1   3  12      853.68      853.27     14.29 o 
   0   3  12        0.03       -0.30      1.13 o 
   1   3  12      199.40      211.47      4.52 o 
   2   3  12        0.08        0.87      1.16 o 
   3   3  12      116.26      109.38      3.82 o 
   4   3  12       27.93       25.18      2.94 o 
   5   3  12      309.51      308.92      8.99 o 
   6   3  12        1.17       -0.02      2.67 o 
 -16   4  12      110.47      117.48      4.36 o 
 -15   4  12        1.14        0.13      2.17 o 
 -14   4  12      205.81      216.50      4.89 o 
 -13   4  12       88.25       94.96      3.12 o 
 -12   4  12       11.58       11.08      1.46 o 
 -11   4  12      153.97      150.09      3.50 o 
 -10   4  12        5.13        3.13      0.96 o 
  -9   4  12        0.18        1.50      0.94 o 
  -8   4  12      271.78      263.54      4.59 o 
  -7   4  12      115.65      114.80      4.52 o 
  -6   4  12       63.58       56.29      1.73 o 
  -5   4  12        1.39        2.24      0.73 o 
  -4   4  12       82.89       73.16      2.45 o 
  -3   4  12       47.76       48.81      2.64 o 
  -2   4  12        6.05       11.66      3.01 o 
  -1   4  12       11.32        6.64      1.15 o 
   0   4  12        1.06        3.06      1.13 o 
   1   4  12      141.41      130.03      3.50 o 
   2   4  12      410.03      408.52      7.23 o 
   3   4  12       95.54       93.38      4.48 o 
   4   4  12      128.34      135.42      5.68 o 
   5   4  12      322.20      335.79      9.63 o 
   6   4  12       25.38       16.84      4.63 o 
 -16   5  12      309.59      338.56      7.47 o 
 -15   5  12        1.88        0.28      1.63 o 
 -14   5  12      390.98      399.45      8.27 o 
 -13   5  12        0.02        1.94      1.30 o 
 -12   5  12       75.28       65.52      2.50 o 
 -11   5  12      642.54      666.40     10.55 o 
 -10   5  12      285.07      286.52      8.44 o 
  -9   5  12        6.29        5.68      1.58 o 
  -8   5  12       45.53       37.60      3.18 o 
  -7   5  12       23.05       19.61      1.05 o 
  -6   5  12      242.55      200.75      3.85 o 
  -5   5  12       53.40       61.57      1.93 o 
  -4   5  12      535.03      513.87      8.32 o 
  -3   5  12      113.43      101.22      3.54 o 
  -2   5  12       21.63       18.28      1.69 o 
  -1   5  12       31.96       24.31      1.91 o 
   0   5  12      131.08      128.70      4.70 o 
   1   5  12       10.89       13.49      1.52 o 
   2   5  12       29.21       34.37      2.51 o 
   3   5  12       48.24       54.09      3.70 o 
   4   5  12      323.04      322.69      9.34 o 
   5   5  12       73.79       76.18      5.35 o 
   6   5  12        0.32       -2.18      2.18 o 
 -16   6  12      522.98      524.66     20.06 o 
 -15   6  12      168.55      167.22      6.36 o 
 -14   6  12      185.59      202.59      5.84 o 
 -13   6  12       15.93       18.34      1.73 o 
 -12   6  12      473.97      491.24      7.92 o 
 -11   6  12      844.83      817.69     16.09 o 
 -10   6  12        1.07       -1.53      1.53 o 
  -9   6  12       12.03       13.59      1.93 o 
  -8   6  12      407.45      370.01      6.41 o 
  -7   6  12      510.53      559.73      7.78 o 
  -6   6  12       44.32       41.29      1.62 o 
  -5   6  12        0.51       -0.06      0.81 o 
  -4   6  12      264.18      250.23      6.30 o 
  -3   6  12       12.04       11.71      1.53 o 
  -2   6  12      660.80      646.96     10.13 o 
  -1   6  12      565.92      555.91      9.03 o 
   0   6  12      143.12      134.86      4.10 o 
   1   6  12       10.03       12.39      1.53 o 
   2   6  12      489.75      470.08      8.43 o 
   3   6  12       67.74       70.12      5.58 o 
   4   6  12        5.16        3.05      2.20 o 
   5   6  12        0.18        2.44      2.34 o 
 -15   7  12       44.95       42.03      4.69 o 
 -14   7  12        1.06       -1.61      1.61 o 
 -13   7  12       44.39       36.47      2.52 o 
 -12   7  12       36.50       37.94      3.57 o 
 -11   7  12      148.22      145.59      6.58 o 
 -10   7  12       41.19       38.24      3.35 o 
  -9   7  12      360.99      333.17      8.57 o 
  -8   7  12       17.15       10.63      1.53 o 
  -7   7  12       55.34       49.19      2.77 o 
  -6   7  12      147.73      142.63      4.09 o 
  -5   7  12      278.12      253.85      6.73 o 
  -4   7  12      139.44      143.73      4.03 o 
  -3   7  12       39.47       37.46      2.27 o 
  -2   7  12      124.20      124.78      3.38 o 
  -1   7  12       43.62       43.53      2.19 o 
   0   7  12        1.65        0.43      1.20 o 
   1   7  12       27.28       35.32      6.34 o 
   2   7  12       30.83       34.15      2.33 o 
   3   7  12        0.02       -0.26      1.62 o 
   4   7  12       43.92       51.86      4.14 o 
   5   7  12        0.23        0.36      2.31 o 
 -15   8  12       15.83       22.35      2.63 o 
 -14   8  12       10.81        9.49      3.21 o 
 -13   8  12      677.47      661.92     17.80 o 
 -12   8  12       40.22       40.00      9.34 o 
 -11   8  12      253.82      233.39      7.26 o 
 -10   8  12      243.37      237.22      7.13 o 
  -9   8  12       62.11       56.95      3.10 o 
  -8   8  12      838.52      834.54     13.61 o 
  -7   8  12      255.25      263.26      7.47 o 
  -6   8  12        1.40        0.76      0.80 o 
  -5   8  12        0.05       -0.18      1.32 o 
  -4   8  12       10.65        9.79      2.14 o 
  -3   8  12       11.20       14.20      1.77 o 
  -2   8  12      114.56      108.22      3.09 o 
  -1   8  12      217.44      202.86      5.66 o 
   0   8  12       31.09       30.07      2.42 o 
   1   8  12      107.35      118.20      3.67 o 
   2   8  12      112.77      110.92      3.69 o 
   3   8  12       19.16       17.58      2.37 o 
   4   8  12       29.39       29.33      3.51 o 
 -14   9  12       22.62       25.46      3.35 o 
 -13   9  12        0.96       -3.26      5.60 o 
 -12   9  12      463.97      422.59     12.79 o 
 -11   9  12       72.33       75.67      5.55 o 
 -10   9  12        0.01        1.87      2.13 o 
  -9   9  12       53.49       58.33      2.91 o 
  -8   9  12       76.83       83.28      3.27 o 
  -7   9  12      441.29      426.60      7.92 o 
  -6   9  12       38.11       41.97      1.78 o 
  -5   9  12       28.35       30.04      2.76 o 
  -4   9  12      335.80      341.75      7.12 o 
  -3   9  12      424.73      417.86      8.26 o 
  -2   9  12      107.38       98.03      5.34 o 
  -1   9  12      422.34      439.48      9.27 o 
   0   9  12      156.84      153.92      4.90 o 
   1   9  12       58.59       61.63      3.47 o 
   2   9  12       75.76       85.88      3.63 o 
   3   9  12      631.21      656.91     19.95 o 
   4   9  12      110.21      122.05      6.83 o 
 -13  10  12       43.29       41.75      4.85 o 
 -12  10  12      171.62      171.39      8.20 o 
 -11  10  12        0.15       -1.55      2.85 o 
 -10  10  12      113.09      121.60      3.99 o 
  -9  10  12       11.84       14.15      1.95 o 
  -8  10  12        6.62        5.97      1.61 o 
  -7  10  12      160.97      155.57      4.30 o 
  -6  10  12        0.34        1.11      0.89 o 
  -5  10  12      119.80      111.06      3.42 o 
  -4  10  12        3.20        4.51      1.73 o 
  -3  10  12      161.51      137.36      5.31 o 
  -2  10  12       37.12       37.13      2.81 o 
  -1  10  12       59.87       61.49      3.24 o 
   0  10  12       35.64       32.59      2.69 o 
   1  10  12        0.46       -1.02      1.46 o 
   2  10  12       35.80       34.65      2.56 o 
   3  10  12        9.45        9.54      3.01 o 
 -12  11  12      202.54      189.91      8.11 o 
 -11  11  12      162.49      149.42      6.84 o 
 -10  11  12        4.46        2.54      1.96 o 
  -9  11  12      248.51      261.24      6.06 o 
  -8  11  12       12.32       14.27      1.87 o 
  -7  11  12      361.50      384.59      6.60 o 
  -6  11  12       32.53       34.25      2.12 o 
  -5  11  12       17.19       12.08      2.21 o 
  -4  11  12       32.74       41.16      4.11 o 
  -3  11  12      158.78      166.09      6.07 o 
  -2  11  12       21.77       22.89      2.78 o 
  -1  11  12       19.93       15.63      2.90 o 
   0  11  12       35.79       29.67      2.67 o 
   1  11  12        9.39        8.39      2.32 o 
   2  11  12      115.90      124.60      9.90 o 
 -11  12  12        2.37       -4.46      4.81 o 
 -10  12  12        1.87        0.16      2.38 o 
  -9  12  12      121.36      122.62      5.96 o 
  -8  12  12      162.60      156.76      6.26 o 
  -7  12  12       10.05       13.68      1.52 o 
  -6  12  12       10.33        9.69      1.60 o 
  -5  12  12      217.00      203.60      6.54 o 
  -4  12  12       33.43       37.56      3.13 o 
  -3  12  12        6.00        7.88      2.01 o 
  -2  12  12       17.44       14.39      4.50 o 
  -1  12  12        1.60        2.58      1.84 o 
   0  12  12       87.46       85.11      4.70 o 
   1  12  12        3.01        3.63      2.30 o 
 -10  13  12      143.90      136.75      6.39 o 
  -9  13  12       46.51       42.60      5.02 o 
  -8  13  12       61.89       52.12      5.36 o 
  -7  13  12        5.36        5.93      1.48 o 
  -6  13  12      125.78      129.77      4.66 o 
  -5  13  12       14.52       17.50      2.20 o 
  -4  13  12       24.59       18.70      3.01 o 
  -3  13  12       59.03       55.04      4.74 o 
  -2  13  12       22.68       21.09      3.69 o 
  -1  13  12        8.26        8.84      3.03 o 
   0  13  12       78.73       72.80      5.27 o 
  -8  14  12      141.78      148.08      4.82 o 
  -7  14  12        1.58        0.89      3.08 o 
  -6  14  12       24.14       23.07      4.84 o 
  -5  14  12       54.87       55.01      3.94 o 
  -4  14  12       14.99       10.55      2.85 o 
  -3  14  12      110.84      109.70      6.59 o 
  -2  14  12       14.26       16.03      3.45 o 
 -17   1  13      100.27       90.75      4.59 o 
 -16   1  13       42.67       43.69      4.55 o 
 -15   1  13      472.14      467.60      9.32 o 
 -14   1  13       18.11       16.19      2.10 o 
 -13   1  13       11.80       11.85      1.77 o 
 -12   1  13      542.32      541.98      9.57 o 
 -11   1  13      418.74      412.60     10.76 o 
 -10   1  13       43.33       49.80      2.70 o 
  -9   1  13      261.61      244.90      5.12 o 
  -8   1  13       91.81       74.33      3.98 o 
  -7   1  13      549.06      515.13      7.61 o 
  -6   1  13     1190.61     1121.50     20.59 o 
  -5   1  13     1709.21     1653.22     21.02 o 
  -4   1  13       16.86       16.88      1.55 o 
  -3   1  13        9.43        6.28      1.24 o 
  -2   1  13      161.80      152.89      3.36 o 
  -1   1  13      436.35      462.53     11.60 o 
   0   1  13      911.25      848.98     12.57 o 
   1   1  13        9.39        9.04      1.49 o 
   2   1  13      270.42      280.16      6.35 o 
   3   1  13      294.63      302.15      6.82 o 
   4   1  13      135.93      139.56      5.37 o 
   5   1  13      154.84      146.80      7.51 o 
   6   1  13        2.43        3.40      2.80 o 
 -16   2  13       80.69       77.19      3.84 o 
 -15   2  13        9.08       10.65      2.19 o 
 -14   2  13       63.49       65.04      3.17 o 
 -13   2  13       46.26       49.57      2.79 o 
 -12   2  13       58.46       62.14      2.81 o 
 -11   2  13      333.53      336.80      8.34 o 
 -10   2  13      477.01      451.98      8.07 o 
  -9   2  13       10.86        7.11      1.15 o 
  -8   2  13      249.68      232.86      4.31 o 
  -7   2  13      504.12      423.43      6.61 o 
  -6   2  13      540.27      531.67      8.51 o 
  -5   2  13     1662.46     1588.67     20.23 o 
  -4   2  13     2228.05     2163.98     29.56 o 
  -3   2  13      379.91      375.05      5.36 o 
  -2   2  13       46.26       38.85      2.19 o 
  -1   2  13      603.13      546.68      8.89 o 
   0   2  13       27.53       35.17      1.99 o 
   1   2  13       82.48       71.41      4.46 o 
   2   2  13       72.32       69.41      3.18 o 
   3   2  13      241.09      246.19      6.02 o 
   4   2  13       39.90       32.44      4.86 o 
   5   2  13       62.85       65.74      6.92 o 
 -16   3  13       23.16       22.28      2.80 o 
 -15   3  13        2.13       -1.83      1.93 o 
 -14   3  13        5.15        6.93      1.85 o 
 -13   3  13       22.05       21.91      2.11 o 
 -12   3  13       88.41       86.42      5.44 o 
 -11   3  13       43.17       42.87      2.12 o 
 -10   3  13      269.92      261.25      5.57 o 
  -9   3  13       29.80       19.22      1.61 o 
  -8   3  13       26.77       46.97      2.14 o 
  -7   3  13       69.06       54.36      2.07 o 
  -6   3  13      506.92      523.73      7.83 o 
  -5   3  13     1278.82     1200.46     17.21 o 
  -4   3  13       15.60       14.38      1.09 o 
  -3   3  13      541.40      508.26      8.42 o 
  -2   3  13      410.35      384.72      6.69 o 
  -1   3  13      813.48      769.22     11.55 o 
   0   3  13       77.80       83.03      2.76 o 
   1   3  13       63.94       66.28      2.61 o 
   2   3  13       15.57       11.10      1.82 o 
   3   3  13        0.83        3.09      1.69 o 
   4   3  13        0.02        1.09      2.12 o 
   5   3  13       32.14       31.13      3.38 o 
 -16   4  13      171.62      172.71      5.09 o 
 -15   4  13       31.50       30.21      2.44 o 
 -14   4  13       22.74       22.20      2.16 o 
 -13   4  13       32.24       35.44      2.21 o 
 -12   4  13       72.95       78.19      3.89 o 
 -11   4  13      475.89      469.51      7.54 o 
 -10   4  13      381.16      387.98      6.41 o 
  -9   4  13      356.86      306.84      5.32 o 
  -8   4  13      516.87      487.28      7.47 o 
  -7   4  13       80.34       80.38      3.66 o 
  -6   4  13      253.63      217.15      4.52 o 
  -5   4  13       25.57       26.76      1.82 o 
  -4   4  13       84.42       78.86      3.64 o 
  -3   4  13      746.55      730.01     11.30 o 
  -2   4  13     1054.08     1033.41     21.07 o 
  -1   4  13      229.92      233.63      4.76 o 
   0   4  13      146.93      145.93      3.72 o 
   1   4  13      130.84      123.65      3.60 o 
   2   4  13       29.21       31.69      2.14 o 
   3   4  13      237.90      245.00      7.66 o 
   4   4  13      270.92      261.30      8.18 o 
   5   4  13        8.12        6.47      2.49 o 
 -16   5  13        1.32        0.62      2.65 o 
 -15   5  13       11.80       10.60      2.78 o 
 -14   5  13      368.81      359.60      6.72 o 
 -13   5  13      172.38      173.04      4.17 o 
 -12   5  13       37.55       40.74      2.26 o 
 -11   5  13       37.96       32.93      1.82 o 
 -10   5  13      273.73      256.07      4.79 o 
  -9   5  13       60.63       67.93      3.81 o 
  -8   5  13      974.91      950.65     13.55 o 
  -7   5  13       72.89       60.10      2.16 o 
  -6   5  13       18.52       23.55      1.34 o 
  -5   5  13      959.01      922.60     12.09 o 
  -4   5  13     1156.48     1166.48     19.70 o 
  -3   5  13      238.94      226.98     12.72 o 
  -2   5  13      233.97      233.06      6.94 o 
  -1   5  13        8.95       11.11      1.43 o 
   0   5  13      177.14      184.17      4.24 o 
   1   5  13      355.79      374.65      6.87 o 
   2   5  13       70.78       66.85      3.33 o 
   3   5  13      111.53      113.59      5.13 o 
   4   5  13        2.56        3.12      2.20 o 
   5   5  13        1.68       -0.25      2.81 o 
 -15   6  13        0.24       -1.74      1.74 o 
 -14   6  13       13.84       12.56      1.90 o 
 -13   6  13       16.62       20.55      1.86 o 
 -12   6  13        0.10       -0.51      1.07 o 
 -11   6  13       77.08       77.15      2.42 o 
 -10   6  13        4.76        3.86      1.79 o 
  -9   6  13       26.02       22.09      2.28 o 
  -8   6  13       71.54       73.34      2.27 o 
  -7   6  13       30.14       18.58      1.24 o 
  -6   6  13      367.13      382.84      6.58 o 
  -5   6  13       28.08       20.37      3.33 o 
  -4   6  13       29.39       31.48      2.54 o 
  -3   6  13      161.10      162.35      5.50 o 
  -2   6  13      370.95      392.37      7.86 o 
  -1   6  13       41.55       41.29      2.50 o 
   0   6  13       13.59       17.32      1.67 o 
   1   6  13       23.75       26.18      2.34 o 
   2   6  13        0.33        1.51      2.06 o 
   3   6  13      144.98      149.50      8.75 o 
   4   6  13        0.17        0.93      3.07 o 
 -15   7  13       12.44       10.83      2.21 o 
 -14   7  13       59.20       62.34      4.34 o 
 -13   7  13      380.34      375.27      8.20 o 
 -12   7  13      141.88      146.36      6.09 o 
 -11   7  13       10.35       13.10      2.68 o 
 -10   7  13        6.32        7.63      2.43 o 
  -9   7  13       68.14       66.83      4.08 o 
  -8   7  13      208.45      192.52      3.67 o 
  -7   7  13      775.88      722.39     11.00 o 
  -6   7  13       95.72      104.35      2.93 o 
  -5   7  13       22.95       27.47      1.88 o 
  -4   7  13      223.35      215.98      5.59 o 
  -3   7  13        7.57        6.09      1.44 o 
  -2   7  13      133.93      133.61      3.57 o 
  -1   7  13      152.38      146.02      3.77 o 
   0   7  13      648.28      646.57     12.41 o 
   1   7  13      295.06      299.04      6.31 o 
   2   7  13      153.46      166.95      5.43 o 
   3   7  13       61.33       62.94      5.28 o 
   4   7  13        2.67       -0.70      2.23 o 
 -15   8  13      180.41      193.25     10.96 o 
 -14   8  13        2.03        1.19      2.11 o 
 -13   8  13       28.55       28.48      4.60 o 
 -12   8  13       28.95       28.73      4.71 o 
 -11   8  13        6.91        8.56      2.59 o 
 -10   8  13       86.60       83.91      4.54 o 
  -9   8  13      223.81      216.63      6.77 o 
  -8   8  13       12.19        9.28      1.65 o 
  -7   8  13      281.14      279.83      5.26 o 
  -6   8  13        0.63        0.31      0.81 o 
  -5   8  13      110.93      103.81      3.49 o 
  -4   8  13      376.08      397.08      8.15 o 
  -3   8  13      509.84      493.34     14.61 o 
  -2   8  13       32.93       27.94      1.88 o 
  -1   8  13       57.18       55.56      2.98 o 
   0   8  13      159.00      163.30      6.15 o 
   1   8  13       17.92       16.82      1.94 o 
   2   8  13      176.30      194.95      5.13 o 
   3   8  13        3.46        5.07      3.75 o 
   4   8  13       11.01        8.87      3.50 o 
 -14   9  13        1.59       -2.15      3.48 o 
 -13   9  13      300.31      275.46     15.20 o 
 -12   9  13      313.09      296.09     19.72 o 
 -11   9  13       23.01       24.58      3.24 o 
 -10   9  13      281.78      288.20      8.18 o 
  -9   9  13       80.71       73.92      3.63 o 
  -8   9  13      287.15      258.58      6.25 o 
  -7   9  13       79.73       82.87      2.43 o 
  -6   9  13        6.22        4.84      1.09 o 
  -5   9  13       85.18       88.35      4.31 o 
  -4   9  13      192.86      188.42      4.93 o 
  -3   9  13       79.82       75.79      3.93 o 
  -2   9  13       66.63       62.15      3.90 o 
  -1   9  13        7.38        6.29      2.25 o 
   0   9  13       48.62       48.95      3.14 o 
   1   9  13       69.80       67.18      3.61 o 
   2   9  13        1.25       -1.39      1.52 o 
   3   9  13       10.02        9.13      2.71 o 
 -13  10  13       70.44       78.98     11.04 o 
 -12  10  13      114.81      117.48     14.51 o 
 -11  10  13       33.44       37.21      4.49 o 
 -10  10  13      219.32      210.27      6.82 o 
  -9  10  13      389.51      383.67      7.79 o 
  -8  10  13      269.69      257.40      9.89 o 
  -7  10  13        1.34        0.76      0.91 o 
  -6  10  13       22.97       23.11      1.67 o 
  -5  10  13       25.00       28.45      2.12 o 
  -4  10  13      202.13      205.65     15.00 o 
  -3  10  13       69.92       66.80      5.40 o 
  -2  10  13       60.30       59.72      3.95 o 
  -1  10  13        3.82        3.19      1.58 o 
   0  10  13       21.73       22.12      2.41 o 
   1  10  13       19.41       24.08      3.04 o 
   2  10  13       16.06       14.79      2.41 o 
 -12  11  13      146.25      140.50     21.06 o 
 -11  11  13       13.19        7.83      3.40 o 
 -10  11  13      123.55      104.54     13.70 o 
  -9  11  13       26.63       25.19      2.32 o 
  -8  11  13        3.18        3.73      2.20 o 
  -7  11  13       85.09       79.03      2.93 o 
  -6  11  13      301.11      298.08      9.45 o 
  -5  11  13       56.81       52.94      3.35 o 
  -4  11  13       98.55      101.43      6.73 o 
  -3  11  13       12.65       11.08      2.27 o 
  -2  11  13       76.36       64.80      4.21 o 
  -1  11  13        6.94        5.56      2.09 o 
   0  11  13      183.95      159.06      6.30 o 
   1  11  13        0.53       -1.91      1.91 o 
 -11  12  13       57.65       57.77      8.92 o 
 -10  12  13       26.64       23.06      5.18 o 
  -9  12  13      284.70      293.56     11.66 o 
  -8  12  13       42.06       39.39      2.19 o 
  -7  12  13        9.14        9.86      1.48 o 
  -6  12  13        0.20        0.20      1.36 o 
  -5  12  13        0.11        0.90      1.31 o 
  -4  12  13       99.15       92.72      5.61 o 
  -3  12  13       90.52       92.47      5.83 o 
  -2  12  13        1.54       -0.21      2.23 o 
  -1  12  13       84.01       84.58      4.62 o 
   0  12  13        8.79        9.14      2.55 o 
  -9  13  13      101.92      105.18      6.92 o 
  -8  13  13       19.39       21.42      2.43 o 
  -7  13  13       15.31       14.46      1.95 o 
  -6  13  13       64.11       59.86      3.77 o 
  -5  13  13      135.79      132.10      5.09 o 
  -4  13  13       57.22       57.23      4.70 o 
  -3  13  13        0.80       -0.73      1.95 o 
  -2  13  13       11.80        2.25      2.50 o 
  -6  14  13        4.44        3.90      1.72 o 
  -5  14  13      205.34      196.59      8.27 o 
 -17   0  14       82.40       82.06     11.58 o 
 -16   0  14       67.91       75.62      5.31 o 
 -15   0  14      119.92      115.06      5.94 o 
 -14   0  14       57.11       60.51      4.47 o 
 -13   0  14      610.29      593.54     29.73 o 
 -12   0  14      658.72      644.89     15.66 o 
 -11   0  14       30.52       32.93      6.69 o 
 -10   0  14       73.49       57.58      3.68 o 
  -9   0  14       31.18        5.44      1.78 o 
  -8   0  14       96.48       88.95     19.19 o 
  -7   0  14      847.66      937.70     27.93 o 
  -6   0  14       11.92       23.25      2.46 o 
  -5   0  14       85.35       81.37      3.20 o 
  -4   0  14      100.95       90.30      3.79 o 
  -3   0  14     2753.62     2670.37     42.54 o 
  -2   0  14      222.26      209.72      9.13 o 
  -1   0  14      223.62      219.27     14.10 o 
   0   0  14      173.31      153.94      8.00 o 
   1   0  14        4.06        6.32      3.28 o 
   2   0  14      362.90      324.68     12.98 o 
   3   0  14        5.29        2.89      3.56 o 
   4   0  14       13.07       14.68      4.26 o 
 -16   1  14       59.96       63.01      3.70 o 
 -15   1  14       37.13       36.27      2.83 o 
 -14   1  14       11.56       11.39      1.99 o 
 -13   1  14        6.20        7.23      1.73 o 
 -12   1  14        0.19        0.65      1.30 o 
 -11   1  14       41.36       45.81      4.31 o 
 -10   1  14      837.75      732.86     13.31 o 
  -9   1  14       43.50       48.97      2.38 o 
  -8   1  14      247.96      218.14      5.19 o 
  -7   1  14        5.41        7.66      1.17 o 
  -6   1  14     1419.71     1359.28     17.71 o 
  -5   1  14      173.27      171.04      5.35 o 
  -4   1  14       35.53       34.54      1.65 o 
  -3   1  14        5.29        8.17      1.22 o 
  -2   1  14        2.03        5.71      1.19 o 
  -1   1  14      102.35       91.23      4.04 o 
   0   1  14        8.07        7.01      1.70 o 
   1   1  14       25.30       26.89      2.13 o 
   2   1  14        0.04       -0.07      1.44 o 
   3   1  14        1.16        1.71      1.76 o 
   4   1  14        7.06        8.36      1.97 o 
   5   1  14        6.48        3.50      3.92 o 
 -16   2  14       50.08       51.32      3.35 o 
 -15   2  14       67.80       69.49      3.48 o 
 -14   2  14       39.00       41.71      2.77 o 
 -13   2  14       99.78       92.67      4.96 o 
 -12   2  14      578.30      577.82     10.13 o 
 -11   2  14      100.30      101.34      3.34 o 
 -10   2  14       57.33       54.99      2.60 o 
  -9   2  14      161.77      162.46      3.63 o 
  -8   2  14       10.48        9.04      1.63 o 
  -7   2  14       76.94       76.21      2.48 o 
  -6   2  14     1171.89     1145.18     15.24 o 
  -5   2  14      404.58      395.50      6.46 o 
  -4   2  14      188.17      185.72      7.23 o 
  -3   2  14      238.03      226.85      4.30 o 
  -2   2  14       70.03       73.87      2.50 o 
  -1   2  14      592.65      561.48     14.30 o 
   0   2  14        3.02        3.05      1.59 o 
   1   2  14        8.49        8.93      2.23 o 
   2   2  14      182.06      182.58      5.08 o 
   3   2  14      135.87      125.46      4.24 o 
   4   2  14       34.41       34.62      3.34 o 
   5   2  14        2.57       -0.36      4.00 o 
 -16   3  14      184.70      187.82      5.61 o 
 -15   3  14       44.63       43.18      2.95 o 
 -14   3  14       56.95       53.96      3.00 o 
 -13   3  14      310.89      318.84      7.31 o 
 -12   3  14       66.81       66.53      5.21 o 
 -11   3  14        4.85        2.96      1.24 o 
 -10   3  14      374.80      340.19      7.47 o 
  -9   3  14      233.47      222.81      4.43 o 
  -8   3  14       69.52      100.50      3.05 o 
  -7   3  14        0.15       -0.30      0.96 o 
  -6   3  14      132.83      123.92      4.12 o 
  -5   3  14      402.94      383.61      6.87 o 
  -4   3  14       50.52       52.90      2.38 o 
  -3   3  14       92.85       96.93      3.10 o 
  -2   3  14      182.07      182.24      4.87 o 
  -1   3  14       50.37       37.30      2.67 o 
   0   3  14       72.53       79.05      2.75 o 
   1   3  14      284.35      285.01      5.75 o 
   2   3  14      145.58      141.77      4.47 o 
   3   3  14        0.17        0.26      1.98 o 
   4   3  14       10.73       11.07      2.61 o 
 -16   4  14       87.65       86.69      4.27 o 
 -15   4  14       12.59       13.26      3.04 o 
 -14   4  14      280.11      255.25      7.50 o 
 -13   4  14       17.60       19.40      1.86 o 
 -12   4  14      543.87      555.59      8.77 o 
 -11   4  14      194.42      188.64      4.11 o 
 -10   4  14      750.65      728.60     10.60 o 
  -9   4  14      230.95      204.59      4.19 o 
  -8   4  14      386.29      361.22      6.16 o 
  -7   4  14      626.42      598.52      8.93 o 
  -6   4  14      171.35      147.17      3.91 o 
  -5   4  14      120.60      113.12      3.26 o 
  -4   4  14       16.88       13.25      1.20 o 
  -3   4  14       60.85       63.32      3.59 o 
  -2   4  14       40.26       43.70      3.25 o 
  -1   4  14        0.77        0.84      1.10 o 
   0   4  14       62.85       69.17      2.74 o 
   1   4  14      175.17      170.12      4.25 o 
   2   4  14       91.26       97.37      4.09 o 
   3   4  14        0.31       -0.18      2.02 o 
   4   4  14      128.44      116.83      5.41 o 
 -16   5  14      101.40      110.56      5.53 o 
 -15   5  14        5.69        8.96      1.93 o 
 -14   5  14       14.57       13.25      2.87 o 
 -13   5  14      142.28      138.95      3.76 o 
 -12   5  14       72.07       70.12      4.76 o 
 -11   5  14      492.80      509.28      8.10 o 
 -10   5  14       18.46       13.20      1.38 o 
  -9   5  14      383.06      380.04      6.37 o 
  -8   5  14      548.43      536.63      8.22 o 
  -7   5  14      502.18      484.36      7.61 o 
  -6   5  14      551.19      547.92      9.05 o 
  -5   5  14      149.71      161.10      3.68 o 
  -4   5  14       38.98       32.72      2.76 o 
  -3   5  14       11.56       10.38      2.09 o 
  -2   5  14      550.21      523.71     12.25 o 
  -1   5  14        0.35        1.12      1.14 o 
   0   5  14        2.34        5.97      1.45 o 
   1   5  14      152.16      154.84      4.08 o 
   2   5  14        0.50        0.14      2.59 o 
   3   5  14       17.49       25.64      3.12 o 
   4   5  14      100.70      100.50      5.18 o 
 -15   6  14       15.22       14.00      2.74 o 
 -14   6  14      196.71      205.04      4.81 o 
 -13   6  14       19.48       16.93      1.96 o 
 -12   6  14        4.21        4.30      1.30 o 
 -11   6  14      347.99      368.02      6.37 o 
 -10   6  14      328.95      329.63      9.18 o 
  -9   6  14      263.45      251.44      7.26 o 
  -8   6  14      269.49      274.30      5.11 o 
  -7   6  14       18.92       21.76      2.07 o 
  -6   6  14      799.41      784.95     11.93 o 
  -5   6  14      472.29      468.23      8.72 o 
  -4   6  14       88.05       84.43      3.96 o 
  -3   6  14       10.53       10.54      2.05 o 
  -2   6  14      170.75      149.82      5.43 o 
  -1   6  14      178.86      187.19      5.02 o 
   0   6  14       40.95       35.51      2.21 o 
   1   6  14      152.78      157.91      7.06 o 
   2   6  14       61.95       64.70      4.83 o 
   3   6  14       55.57       64.88      4.46 o 
   4   6  14      503.59      488.69     17.82 o 
 -15   7  14        3.45        2.67      2.43 o 
 -14   7  14       63.25       65.43      3.38 o 
 -13   7  14      123.25      128.90      3.91 o 
 -12   7  14      112.47      114.27      3.98 o 
 -11   7  14       60.74       71.89      4.45 o 
 -10   7  14       60.89       63.87      4.29 o 
  -9   7  14      109.40      108.77      3.54 o 
  -8   7  14       34.39       38.41      2.04 o 
  -7   7  14        7.91        9.36      2.41 o 
  -6   7  14        0.47        2.43      1.04 o 
  -5   7  14        0.49        0.85      1.37 o 
  -4   7  14       23.74       23.98      2.50 o 
  -3   7  14        7.34        6.12      2.15 o 
  -2   7  14       97.37      109.06      5.29 o 
  -1   7  14       60.87       59.47      3.06 o 
   0   7  14       80.91       67.77      3.91 o 
   1   7  14       27.98       29.27      2.58 o 
   2   7  14      210.37      205.77      6.93 o 
   3   7  14      232.29      233.46      8.02 o 
 -14   8  14        2.18        0.39      1.99 o 
 -13   8  14      394.94      386.49     12.52 o 
 -12   8  14      338.83      342.02      9.50 o 
 -11   8  14       48.83       43.90      3.94 o 
 -10   8  14        0.12       -0.54      2.25 o 
  -9   8  14        1.99        0.25      2.09 o 
  -8   8  14       69.26       68.71      3.65 o 
  -7   8  14       43.53       37.70      2.10 o 
  -6   8  14      137.20      140.20      6.69 o 
  -5   8  14      728.76      736.98     12.82 o 
  -4   8  14       11.70       12.91      1.77 o 
  -3   8  14      104.24       99.04      3.70 o 
  -2   8  14       55.31       55.30      6.13 o 
  -1   8  14       31.70       31.54      2.57 o 
   0   8  14        0.34       -0.33      1.50 o 
   1   8  14      316.02      321.60      7.76 o 
   2   8  14       66.09       69.24      3.84 o 
   3   8  14        5.72        9.23      3.51 o 
 -14   9  14        0.05       -2.30      3.94 o 
 -13   9  14       11.27       12.50      3.98 o 
 -12   9  14        3.94        3.83      2.59 o 
 -11   9  14       16.22       17.03      3.01 o 
 -10   9  14      453.23      458.29     11.10 o 
  -9   9  14       41.95       36.42      3.58 o 
  -8   9  14        8.16        7.25      1.10 o 
  -7   9  14       98.38      106.10      3.29 o 
  -6   9  14      245.17      252.94      9.81 o 
  -5   9  14      208.71      221.42      4.80 o 
  -4   9  14       89.93       97.04      3.61 o 
  -3   9  14        9.34       10.87      2.15 o 
  -2   9  14       74.40       79.47      4.38 o 
  -1   9  14       46.46       47.84      3.13 o 
   0   9  14       43.44       43.41      3.12 o 
   1   9  14        3.90        0.72      2.44 o 
   2   9  14        2.07        4.05      2.02 o 
 -13  10  14        8.20        8.98      3.89 o 
 -12  10  14        0.90        1.02      3.35 o 
 -11  10  14       65.27       75.42      7.19 o 
 -10  10  14      244.50      240.34      7.56 o 
  -9  10  14       34.98       35.06      2.56 o 
  -8  10  14      137.56      134.47      3.61 o 
  -7  10  14        0.19        1.20      1.13 o 
  -6  10  14       65.46       69.15      2.62 o 
  -5  10  14      192.58      190.09      5.66 o 
  -4  10  14        0.31        0.76      1.47 o 
  -3  10  14       26.19       28.42      3.03 o 
  -2  10  14       21.94       24.98      3.03 o 
  -1  10  14       23.90       28.59      2.63 o 
   0  10  14       63.74       70.17      4.33 o 
   1  10  14        3.13        2.14      2.11 o 
 -12  11  14       89.84       95.79      7.61 o 
 -11  11  14       15.73       21.69      3.99 o 
 -10  11  14       13.38       16.75      2.95 o 
  -9  11  14      435.99      434.16     13.66 o 
  -8  11  14        0.91        1.45      1.10 o 
  -7  11  14        6.46        5.89      1.37 o 
  -6  11  14      251.27      256.27      9.10 o 
  -5  11  14        3.80        5.63      1.50 o 
  -4  11  14      262.07      280.39      8.62 o 
  -3  11  14       70.31       69.00      5.17 o 
  -2  11  14       37.30       39.65      4.73 o 
  -1  11  14       26.13       24.16      4.08 o 
   0  11  14       26.75       32.82      3.51 o 
  -9  12  14       10.08       13.91      2.84 o 
  -8  12  14       78.24       79.95      3.36 o 
  -7  12  14        0.08        1.93      1.34 o 
  -6  12  14       85.64       91.26      4.83 o 
  -5  12  14      237.12      239.97      7.15 o 
  -4  12  14        0.40        0.52      2.01 o 
  -3  12  14       52.62       49.72      5.01 o 
  -2  12  14        4.83        5.96      2.77 o 
  -1  12  14        4.79        0.96      2.72 o 
  -8  13  14        8.81        6.78      1.65 o 
  -7  13  14       10.23       10.95      1.88 o 
  -6  13  14        0.03        1.00      1.52 o 
  -5  13  14        2.83        1.16      1.68 o 
  -4  13  14       86.17       88.61      5.91 o 
 -16   1  15        0.42       -1.78      1.78 o 
 -15   1  15      222.65      212.26      5.76 o 
 -14   1  15        1.85        0.18      1.62 o 
 -13   1  15     1156.90     1131.53     29.62 o 
 -12   1  15      102.81      102.44      3.54 o 
 -11   1  15       20.22       17.03      1.96 o 
 -10   1  15      474.24      427.67      7.99 o 
  -9   1  15     1106.26     1040.39     16.13 o 
  -8   1  15       60.52       57.64      4.15 o 
  -7   1  15      447.58      408.96      6.67 o 
  -6   1  15        4.61        3.79      1.10 o 
  -5   1  15       68.85       65.45      2.40 o 
  -4   1  15     1322.98     1291.40     15.56 o 
  -3   1  15      270.35      279.36      4.76 o 
  -2   1  15        4.57        4.23      1.20 o 
  -1   1  15        7.97        7.34      1.73 o 
   0   1  15       16.87       16.45      2.80 o 
   1   1  15      275.35      261.64      8.10 o 
   2   1  15      595.91      609.24     14.88 o 
   3   1  15       79.16       80.82      4.88 o 
   4   1  15       16.99       12.92      4.42 o 
 -16   2  15      104.22      103.50      5.30 o 
 -15   2  15        0.83       -0.09      2.06 o 
 -14   2  15      533.83      549.84     10.68 o 
 -13   2  15      161.36      163.28      4.64 o 
 -12   2  15       11.57       13.50      1.86 o 
 -11   2  15       90.46       66.82      4.66 o 
 -10   2  15       93.36       79.69      4.93 o 
  -9   2  15      397.59      374.59      6.99 o 
  -8   2  15      556.97      540.86      8.32 o 
  -7   2  15       25.52       25.97      1.70 o 
  -6   2  15      682.70      632.04      9.39 o 
  -5   2  15      141.11      141.88      3.48 o 
  -4   2  15       14.75       11.92      1.57 o 
  -3   2  15      315.34      306.70      5.96 o 
  -2   2  15       59.93       71.59      3.24 o 
  -1   2  15      223.79      199.43      7.27 o 
   0   2  15       89.85       88.93      5.48 o 
   1   2  15      241.95      254.24      6.11 o 
   2   2  15       62.26       76.89      3.43 o 
   3   2  15      331.44      338.86      8.97 o 
   4   2  15      225.53      243.73     11.81 o 
 -16   3  15       62.31       63.53      3.61 o 
 -15   3  15       80.16       85.41      4.25 o 
 -14   3  15        2.97        3.13      1.73 o 
 -13   3  15       62.15       62.92      3.53 o 
 -12   3  15        9.80       11.14      1.74 o 
 -11   3  15      171.58      167.29      3.97 o 
 -10   3  15        8.77        5.95      1.65 o 
  -9   3  15      290.34      303.54      5.51 o 
  -8   3  15       14.07       21.21      3.12 o 
  -7   3  15      140.19      156.55      3.63 o 
  -6   3  15       46.49       46.03      3.62 o 
  -5   3  15      102.21      109.81      4.16 o 
  -4   3  15      763.04      741.71     17.00 o 
  -3   3  15       95.10      107.90      4.68 o 
  -2   3  15      351.02      351.12      7.63 o 
  -1   3  15        0.67        0.88      1.58 o 
   0   3  15      199.17      193.89      4.52 o 
   1   3  15        8.73        6.82      1.79 o 
   2   3  15      156.17      160.45      4.90 o 
   3   3  15      122.61      123.77      5.67 o 
 -16   4  15       21.93       25.36      2.69 o 
 -15   4  15      263.37      266.18      7.18 o 
 -14   4  15      243.50      244.93      5.39 o 
 -13   4  15        4.94        6.11      1.57 o 
 -12   4  15        1.12        1.49      1.29 o 
 -11   4  15        1.13        0.91      1.18 o 
 -10   4  15        6.61       10.24      1.39 o 
  -9   4  15      144.54      145.59      3.55 o 
  -8   4  15      288.21      273.62      6.61 o 
  -7   4  15      660.83      674.95     10.00 o 
  -6   4  15      157.18      157.24      4.77 o 
  -5   4  15      131.09      130.11      3.85 o 
  -4   4  15       43.99       43.15      8.81 o 
  -3   4  15      308.97      321.72      8.70 o 
  -2   4  15      116.43      115.38      4.01 o 
  -1   4  15      351.06      360.44     18.01 o 
   0   4  15      225.37      226.19      5.04 o 
   1   4  15      277.59      295.62      6.90 o 
   2   4  15      163.97      171.56      6.24 o 
   3   4  15        3.03       -0.36      2.17 o 
 -16   5  15       82.85       81.66      3.96 o 
 -15   5  15        0.77        1.05      1.66 o 
 -14   5  15       32.16       31.05      2.30 o 
 -13   5  15       39.61       44.51      2.43 o 
 -12   5  15       28.90       28.77      2.01 o 
 -11   5  15      159.07      150.59      3.72 o 
 -10   5  15        1.88        2.84      1.45 o 
  -9   5  15       27.49       28.70      1.82 o 
  -8   5  15       76.08       73.43      2.60 o 
  -7   5  15      106.48      102.48      4.57 o 
  -6   5  15     1516.51     1528.54     39.37 o 
  -5   5  15      513.60      500.92     10.05 o 
  -4   5  15        5.29        3.83      1.32 o 
  -3   5  15        3.32        2.77      1.87 o 
  -2   5  15     1064.85     1040.60     21.81 o 
  -1   5  15       13.84       15.16      2.82 o 
   0   5  15      181.95      183.76      4.53 o 
   1   5  15       47.76       52.46      3.55 o 
   2   5  15        0.47       -1.43      5.08 o 
   3   5  15       82.06       84.53      9.94 o 
 -15   6  15        0.86        0.65      2.12 o 
 -14   6  15       91.57       93.17      3.72 o 
 -13   6  15        6.77        2.31      1.84 o 
 -12   6  15        7.21        6.86      1.49 o 
 -11   6  15       13.39       16.57      1.58 o 
 -10   6  15       47.33       44.89      2.13 o 
  -9   6  15       24.80       24.96      2.06 o 
  -8   6  15      113.79      110.22      3.50 o 
  -7   6  15        1.94        4.94      1.39 o 
  -6   6  15      215.53      216.87      5.70 o 
  -5   6  15      529.27      544.67      9.97 o 
  -4   6  15      163.22      155.23      5.47 o 
  -3   6  15      103.88      106.37      4.69 o 
  -2   6  15      194.83      196.93     11.84 o 
  -1   6  15       66.60       66.64      5.05 o 
   0   6  15        6.20        4.83      1.71 o 
   1   6  15        8.03        9.07      2.01 o 
   2   6  15        4.69        7.06      2.97 o 
 -15   7  15      143.08      150.74      5.55 o 
 -14   7  15       86.30       92.08      6.81 o 
 -13   7  15        8.43        6.63      2.96 o 
 -12   7  15        1.50       -1.33      1.41 o 
 -11   7  15     1367.22     1347.21     20.60 o 
 -10   7  15      129.83      126.13      5.32 o 
  -9   7  15       81.47       76.16      3.32 o 
  -8   7  15      137.13      126.48      3.79 o 
  -7   7  15      356.59      339.36      7.61 o 
  -6   7  15       88.76       93.68      7.24 o 
  -5   7  15      664.27      623.06     11.23 o 
  -4   7  15       90.23       91.01      4.24 o 
  -3   7  15       66.95       81.18      4.19 o 
  -2   7  15       38.08       28.90      3.04 o 
  -1   7  15       12.09       14.61      2.98 o 
   0   7  15      215.96      236.18      6.27 o 
   1   7  15       66.69       58.60      3.79 o 
   2   7  15       92.58       93.62      5.09 o 
 -14   8  15       15.76       15.22      3.03 o 
 -13   8  15       53.63       47.56      4.26 o 
 -12   8  15      271.61      265.76      8.91 o 
 -11   8  15      114.22      119.92      7.50 o 
 -10   8  15       64.67       63.72      2.60 o 
  -9   8  15        5.87        3.05      1.18 o 
  -8   8  15       25.38       34.20      3.29 o 
  -7   8  15     1110.60     1120.22     18.27 o 
  -6   8  15      179.69      186.13      6.26 o 
  -5   8  15      109.35      121.71      4.08 o 
  -4   8  15       51.89       49.06      3.30 o 
  -3   8  15       61.96       65.63      9.05 o 
  -2   8  15       43.14       45.91      5.00 o 
  -1   8  15      220.05      228.59     10.75 o 
   0   8  15        0.71       -0.02      2.11 o 
   1   8  15        4.24       -0.18      1.78 o 
 -13   9  15       33.65       29.17      4.66 o 
 -12   9  15        5.19        3.78      2.71 o 
 -11   9  15       82.81       94.59      9.88 o 
 -10   9  15       18.49       20.43      3.42 o 
  -9   9  15      141.68      141.22      3.95 o 
  -8   9  15        0.91       -0.04      1.18 o 
  -7   9  15       34.47       35.85      3.25 o 
  -6   9  15       33.56       41.45      2.51 o 
  -5   9  15        1.53        1.38      1.33 o 
  -4   9  15       80.54       84.69      4.08 o 
  -3   9  15      187.33      194.20      9.05 o 
  -2   9  15       31.93       29.32      4.32 o 
  -1   9  15        0.36        0.67      2.51 o 
   0   9  15        2.52        2.18      2.15 o 
   1   9  15        0.46       -1.62      1.62 o 
 -12  10  15       82.53       82.42     12.62 o 
 -11  10  15       19.63       24.44      4.67 o 
 -10  10  15      572.81      579.75     13.29 o 
  -9  10  15        4.81        4.42      1.33 o 
  -8  10  15        6.67        3.18      1.24 o 
  -7  10  15       49.12       48.15      2.51 o 
  -6  10  15      207.94      195.21      4.96 o 
  -5  10  15        6.28        6.69      1.62 o 
  -4  10  15       11.21        8.05      2.09 o 
  -3  10  15       11.48       11.67      3.02 o 
  -2  10  15      168.00      204.10      9.82 o 
  -1  10  15      401.78      409.86     15.81 o 
   0  10  15       78.39       77.55      4.58 o 
 -11  11  15      280.51      286.65     10.09 o 
 -10  11  15       10.59       17.86      3.35 o 
  -9  11  15       26.31       29.33      2.16 o 
  -8  11  15       25.35       27.09      2.67 o 
  -7  11  15        7.23       11.04      3.12 o 
  -6  11  15       28.42       33.16      2.77 o 
  -5  11  15       53.72       51.19      3.35 o 
  -4  11  15       51.55       41.97      4.61 o 
  -3  11  15       76.53       65.24      5.39 o 
  -2  11  15        1.84       -1.97      2.29 o 
  -1  11  15        1.22        3.84      2.94 o 
 -10  12  15        0.06        7.56      4.14 o 
  -9  12  15        3.44        3.58      2.35 o 
  -8  12  15        1.60        1.66      2.05 o 
  -7  12  15      104.73      106.38      4.32 o 
  -6  12  15        1.35       -1.21      1.81 o 
  -5  12  15        1.76        0.98      2.13 o 
  -4  12  15       31.78       30.21      4.09 o 
  -3  12  15       13.41       15.01      3.40 o 
 -16   0  16       97.82      101.98      6.27 o 
 -15   0  16       48.48       51.69      4.64 o 
 -14   0  16       72.13       76.36      4.94 o 
 -13   0  16        4.55        7.75      2.57 o 
 -12   0  16       41.00       31.97      3.46 o 
 -11   0  16      340.81      335.02     27.02 o 
 -10   0  16      599.36      602.90     17.80 o 
  -9   0  16        2.93        4.74      1.97 o 
  -8   0  16        1.68        1.08      1.71 o 
  -7   0  16      149.05      142.97      8.81 o 
  -6   0  16       76.39       61.30      3.15 o 
  -5   0  16      283.11      297.08     10.65 o 
  -4   0  16      257.06      286.87      7.89 o 
  -3   0  16        4.26        2.78      1.51 o 
  -2   0  16       12.39        7.79      2.86 o 
  -1   0  16      311.44      313.31     12.79 o 
   0   0  16       26.84       25.17      4.64 o 
   1   0  16      122.16      123.66      8.11 o 
   2   0  16      250.06      253.97     11.70 o 
   3   0  16        0.50       -2.79      3.85 o 
 -16   1  16       65.93       55.71      3.49 o 
 -15   1  16       36.71       42.08      3.03 o 
 -14   1  16       11.57       14.08      2.16 o 
 -13   1  16        7.37        9.06      1.97 o 
 -12   1  16       67.55       70.94      3.17 o 
 -11   1  16      176.74      160.64      4.40 o 
 -10   1  16        1.55        2.60      1.33 o 
  -9   1  16      111.46      114.25      4.53 o 
  -8   1  16       11.33       13.61      1.67 o 
  -7   1  16       28.42       28.51      1.85 o 
  -6   1  16       18.10       16.38      2.19 o 
  -5   1  16       86.35       90.39      2.62 o 
  -4   1  16       29.39       35.40      1.87 o 
  -3   1  16       32.81       30.07      1.78 o 
  -2   1  16       13.00       12.80      1.73 o 
  -1   1  16        0.57       -2.06      2.11 o 
   0   1  16      212.19      201.89      7.54 o 
   1   1  16       88.91       98.24      5.24 o 
   2   1  16      117.60      119.44      5.81 o 
   3   1  16      342.36      376.51     10.59 o 
 -16   2  16       42.68       46.17      3.25 o 
 -15   2  16      212.01      217.24      5.81 o 
 -14   2  16       65.27       65.44      3.40 o 
 -13   2  16      162.14      164.33      4.71 o 
 -12   2  16        0.02        1.06      2.27 o 
 -11   2  16       80.81       72.12      3.08 o 
 -10   2  16      826.81      807.08     13.24 o 
  -9   2  16       37.81       42.59      2.18 o 
  -8   2  16      134.62      129.84      3.43 o 
  -7   2  16      304.73      284.99      5.37 o 
  -6   2  16       50.70       49.89      2.34 o 
  -5   2  16      132.06      135.73      4.89 o 
  -4   2  16      441.22      452.65      6.74 o 
  -3   2  16      139.72      140.31      4.21 o 
  -2   2  16       13.43       11.89      2.13 o 
  -1   2  16      356.60      377.09      8.41 o 
   0   2  16      107.99      122.97      5.57 o 
   1   2  16      501.11      509.07     12.96 o 
   2   2  16        6.58        6.33      4.07 o 
   3   2  16       78.95       81.94      7.23 o 
 -16   3  16       22.50       22.70      2.63 o 
 -15   3  16       51.44       54.03      3.22 o 
 -14   3  16       38.91       40.60      4.25 o 
 -13   3  16      163.53      169.96      4.80 o 
 -12   3  16      312.37      320.00      6.82 o 
 -11   3  16       88.08       81.53      2.91 o 
 -10   3  16      320.29      301.21      6.99 o 
  -9   3  16       66.02       60.05      2.52 o 
  -8   3  16        1.93        0.48      1.11 o 
  -7   3  16      345.65      346.84      6.16 o 
  -6   3  16      574.84      576.14      8.95 o 
  -5   3  16       22.98       22.52      1.80 o 
  -4   3  16      112.04      107.66      5.64 o 
  -3   3  16        1.48        1.00      1.48 o 
  -2   3  16       22.07       21.76      2.35 o 
  -1   3  16        1.19       -1.67      1.67 o 
   0   3  16      114.92      121.40      4.68 o 
   1   3  16        2.41        3.49      2.80 o 
   2   3  16        0.28       -1.50      2.71 o 
 -16   4  16      154.18      155.61      5.42 o 
 -15   4  16       21.47       24.19      2.94 o 
 -14   4  16       60.19       58.90      3.82 o 
 -13   4  16       64.26       73.04      6.07 o 
 -12   4  16      299.50      303.97     11.16 o 
 -11   4  16      153.75      152.13      3.85 o 
 -10   4  16      162.45      157.26      3.85 o 
  -9   4  16        6.30        4.54      1.31 o 
  -8   4  16      453.35      451.06      7.47 o 
  -7   4  16       57.49       53.75      2.43 o 
  -6   4  16      241.49      224.85     10.58 o 
  -5   4  16      147.18      134.98      4.44 o 
  -4   4  16        9.93        8.01      2.07 o 
  -3   4  16        0.20       -1.73      1.73 o 
  -2   4  16      215.42      195.91      5.51 o 
  -1   4  16       38.99       40.69      3.97 o 
   0   4  16        1.09        0.86      1.94 o 
   1   4  16        6.11        6.80      1.95 o 
   2   4  16      234.40      254.93      8.03 o 
 -15   5  16      255.54      265.97      5.89 o 
 -14   5  16      248.04      257.88      6.14 o 
 -13   5  16        3.79        4.02      1.54 o 
 -12   5  16      235.58      225.51      4.93 o 
 -11   5  16       35.24       40.82      2.26 o 
 -10   5  16        4.98        5.99      1.36 o 
  -9   5  16      414.83      461.40      7.65 o 
  -8   5  16      189.84      187.47      4.27 o 
  -7   5  16      334.93      323.04      5.96 o 
  -6   5  16      101.49      116.94      4.16 o 
  -5   5  16        6.58       14.14      2.25 o 
  -4   5  16       65.70       65.44      3.89 o 
  -3   5  16       17.57       28.71      3.04 o 
  -2   5  16        2.12        8.75      4.99 o 
  -1   5  16        0.16       -0.63      1.70 o 
   0   5  16      334.56      372.41     10.17 o 
   1   5  16      302.02      323.25      9.32 o 
   2   5  16      114.81      124.11     12.09 o 
 -15   6  16       19.07       18.62      2.39 o 
 -14   6  16       63.67       62.89      3.26 o 
 -13   6  16       11.29        9.93      1.69 o 
 -12   6  16      142.65      154.46      4.77 o 
 -11   6  16      470.22      460.20      7.84 o 
 -10   6  16       15.06       17.95      1.70 o 
  -9   6  16        5.12        2.30      1.62 o 
  -8   6  16      272.42      285.14      6.29 o 
  -7   6  16       73.46       74.76      4.60 o 
  -6   6  16      448.27      443.50     10.88 o 
  -5   6  16        5.38        6.83      1.93 o 
  -4   6  16       11.68       11.82      1.81 o 
  -3   6  16      270.62      281.80      9.93 o 
  -2   6  16       95.91       84.16      4.58 o 
  -1   6  16       33.01       35.51      3.48 o 
   0   6  16       22.03       25.79      2.50 o 
   1   6  16       27.07       31.55      3.43 o 
 -14   7  16        3.00       -0.31      1.69 o 
 -13   7  16        0.05       -0.50      1.42 o 
 -12   7  16      242.41      257.36      5.95 o 
 -11   7  16      489.84      516.78      9.56 o 
 -10   7  16        0.36       -0.97      1.78 o 
  -9   7  16      167.01      174.29      4.68 o 
  -8   7  16      207.54      208.67      5.19 o 
  -7   7  16      238.78      247.58      7.94 o 
  -6   7  16      252.13      263.53     10.71 o 
  -5   7  16       12.95       12.06      1.67 o 
  -4   7  16      143.85      141.60     10.04 o 
  -3   7  16       17.25       16.55      2.65 o 
  -2   7  16       67.57       63.98      4.08 o 
  -1   7  16        0.24        4.96      2.87 o 
   0   7  16       12.33       18.03      2.57 o 
   1   7  16       50.40       53.68      3.51 o 
 -14   8  16        0.55       -2.48      4.21 o 
 -13   8  16       12.57       13.36      3.70 o 
 -12   8  16        2.83        5.07      1.53 o 
 -11   8  16      318.00      335.84      9.17 o 
 -10   8  16      328.00      342.70      7.11 o 
  -9   8  16       24.07       28.82      2.36 o 
  -8   8  16      149.85      141.02      4.55 o 
  -7   8  16        2.31        3.29      1.81 o 
  -6   8  16      301.75      316.33      6.78 o 
  -5   8  16       37.35       40.76      2.99 o 
  -4   8  16       42.99       32.55      3.14 o 
  -3   8  16      458.56      479.63     14.89 o 
  -2   8  16        2.58        1.65      2.66 o 
  -1   8  16       39.40       30.24      4.62 o 
   0   8  16       14.55        6.26      2.30 o 
 -13   9  16       45.58       59.33      5.84 o 
 -12   9  16       35.02       43.82      5.18 o 
 -11   9  16       16.47       15.85      3.54 o 
 -10   9  16        1.53        0.60      1.24 o 
  -9   9  16        0.01        0.61      1.32 o 
  -8   9  16      121.19      121.91      4.64 o 
  -7   9  16      233.36      232.53      5.48 o 
  -6   9  16        0.87        1.22      1.27 o 
  -5   9  16        7.24        9.69      1.71 o 
  -4   9  16      217.15      210.39      9.49 o 
  -3   9  16        5.56       12.70      3.22 o 
  -2   9  16       23.69       27.32      4.42 o 
  -1   9  16        7.99        5.32      3.13 o 
 -12  10  16       56.65       58.90      7.10 o 
 -11  10  16       24.95       25.28      6.09 o 
 -10  10  16       54.17       74.81      3.22 o 
  -9  10  16        0.71        2.71      1.44 o 
  -8  10  16        0.56        4.35      1.51 o 
  -7  10  16        2.36        1.41      1.35 o 
  -6  10  16       95.15       91.23      3.43 o 
  -5  10  16      186.64      190.98      6.23 o 
  -4  10  16       40.51       37.49      4.44 o 
  -3  10  16       24.75       20.47      3.77 o 
  -2  10  16        7.39        6.50      3.04 o 
 -10  11  16       16.59       20.70      2.95 o 
  -9  11  16        0.01        1.40      1.81 o 
  -8  11  16      277.61      314.27      8.18 o 
  -7  11  16      356.87      374.29      9.37 o 
  -6  11  16       40.63       39.74      3.09 o 
  -5  11  16      149.54      150.93      7.25 o 
  -4  11  16       13.91       15.68      3.38 o 
  -3  11  16       11.42        9.01      3.11 o 
  -7  12  16       27.48       25.97      3.16 o 
  -6  12  16        2.93        1.41      1.70 o 
 -16   1  17      216.93      212.28      6.03 o 
 -15   1  17      148.78      155.36      5.18 o 
 -14   1  17       80.99       87.78      5.10 o 
 -13   1  17        5.39        2.89      1.66 o 
 -12   1  17       84.89       81.38      3.66 o 
 -11   1  17      305.76      290.39      9.53 o 
 -10   1  17      340.46      334.75      6.99 o 
  -9   1  17        3.50        3.45      1.43 o 
  -8   1  17       96.40       96.89      3.65 o 
  -7   1  17      516.82      490.39      8.00 o 
  -6   1  17       19.46       19.75      1.87 o 
  -5   1  17      254.98      245.04      4.53 o 
  -4   1  17       45.45       46.07      2.17 o 
  -3   1  17        0.89        2.07      1.25 o 
  -2   1  17      588.18      612.99     12.00 o 
  -1   1  17      462.33      443.55     18.77 o 
   0   1  17        2.92        1.11      2.76 o 
   1   1  17      120.22      124.44      6.02 o 
   2   1  17        1.79       -2.67      2.67 o 
 -16   2  17      129.63      141.65      4.93 o 
 -15   2  17      103.95      102.62      4.18 o 
 -14   2  17       36.08       36.47      2.75 o 
 -13   2  17       24.19       27.11      2.42 o 
 -12   2  17      106.75      107.14      3.82 o 
 -11   2  17      155.12      149.10      4.43 o 
 -10   2  17        4.11        8.59      1.64 o 
  -9   2  17       14.50       19.13      1.86 o 
  -8   2  17       15.59       13.20      1.56 o 
  -7   2  17      226.46      235.35      4.89 o 
  -6   2  17      274.69      279.28      5.67 o 
  -5   2  17      169.85      169.97      4.09 o 
  -4   2  17        1.14       -1.22      1.22 o 
  -3   2  17      374.10      387.24      7.61 o 
  -2   2  17        0.00        0.95      1.82 o 
  -1   2  17      109.04      118.45      5.60 o 
   0   2  17      658.81      697.31     16.53 o 
   1   2  17       31.99       36.14      4.46 o 
 -16   3  17       27.35       32.35      3.71 o 
 -15   3  17       41.34       39.07      2.97 o 
 -14   3  17       36.64       38.44      2.84 o 
 -13   3  17       79.99       86.83      3.67 o 
 -12   3  17       36.47       35.72      2.57 o 
 -11   3  17      115.20      129.26      4.66 o 
 -10   3  17       29.91       28.98      2.55 o 
  -9   3  17       97.01      104.06      3.20 o 
  -8   3  17        0.61        3.20      1.26 o 
  -7   3  17       67.47       73.78      3.35 o 
  -6   3  17        9.54        9.39      2.12 o 
  -5   3  17       27.10       31.28      2.10 o 
  -4   3  17        0.10        0.02      1.79 o 
  -3   3  17       51.32       49.08      4.73 o 
  -2   3  17        6.06        4.43      1.92 o 
  -1   3  17       23.31       18.48      2.97 o 
   0   3  17        4.54        3.93      2.72 o 
   1   3  17        7.12        4.49      2.98 o 
 -15   4  17       32.44       40.68      4.02 o 
 -14   4  17      235.36      260.48      8.95 o 
 -13   4  17        6.31        5.07      1.66 o 
 -12   4  17      648.84      641.88     12.50 o 
 -11   4  17       71.36       71.98      2.89 o 
 -10   4  17        3.72        1.80      1.30 o 
  -9   4  17        0.58        1.94      1.28 o 
  -8   4  17       31.09       32.97      2.89 o 
  -7   4  17      277.76      275.62      5.53 o 
  -6   4  17       84.88       82.88      2.93 o 
  -5   4  17      102.58       93.43      4.50 o 
  -4   4  17       66.78       65.71      4.10 o 
  -3   4  17       38.32       34.41      3.41 o 
  -2   4  17        1.34        0.26      1.69 o 
  -1   4  17       51.60       60.07      3.99 o 
   0   4  17       27.02       20.80      3.40 o 
   1   4  17      426.68      422.47     17.01 o 
 -15   5  17       77.22       76.12      3.40 o 
 -14   5  17      129.31      125.54      3.93 o 
 -13   5  17      106.20      111.14      3.64 o 
 -12   5  17      138.69      155.90      7.28 o 
 -11   5  17       94.48       92.66      3.17 o 
 -10   5  17        2.52        3.32      1.32 o 
  -9   5  17       62.16       52.97      2.52 o 
  -8   5  17      357.90      377.15      8.71 o 
  -7   5  17       35.21       32.37      3.25 o 
  -6   5  17      134.09      136.10      4.73 o 
  -5   5  17        5.68        4.78      1.95 o 
  -4   5  17       22.37       24.52      3.00 o 
  -3   5  17       39.63       31.63      3.53 o 
  -2   5  17       93.29       90.12      4.88 o 
  -1   5  17       11.75       13.50      2.36 o 
   0   5  17      162.58      168.80      5.50 o 
   1   5  17       25.14       26.70      5.33 o 
 -15   6  17       40.58       51.17      5.38 o 
 -14   6  17        1.81        3.77      2.23 o 
 -13   6  17       17.78       21.64      2.29 o 
 -12   6  17       18.70       25.72      2.35 o 
 -11   6  17       13.65       13.51      1.86 o 
 -10   6  17       28.14       26.29      2.26 o 
  -9   6  17       27.56       24.78      2.25 o 
  -8   6  17        0.98        1.58      1.41 o 
  -7   6  17        8.06       11.79      1.99 o 
  -6   6  17        1.73        2.17      2.34 o 
  -5   6  17       56.95       53.00      4.20 o 
  -4   6  17       96.88       94.58      4.73 o 
  -3   6  17       31.95       33.88      3.45 o 
  -2   6  17        0.38        1.11      2.99 o 
  -1   6  17       19.29       20.18      2.52 o 
   0   6  17       33.98       39.25      4.06 o 
 -14   7  17       61.33       57.95      3.26 o 
 -13   7  17        9.90        8.47      4.12 o 
 -12   7  17       40.24       37.72      4.13 o 
 -11   7  17       69.97       83.85      3.46 o 
 -10   7  17        0.02       -1.32      1.32 o 
  -9   7  17      264.05      244.83      7.92 o 
  -8   7  17      449.89      440.82      9.63 o 
  -7   7  17       66.41       60.25      4.16 o 
  -6   7  17        3.68        3.43      3.22 o 
  -5   7  17      181.05      169.78      6.22 o 
  -4   7  17       23.25       25.30      2.26 o 
  -3   7  17      634.70      625.78     14.72 o 
  -2   7  17       45.69       40.88      4.50 o 
  -1   7  17        0.70       -0.43      2.86 o 
   0   7  17      163.22      185.96     14.07 o 
 -13   8  17        1.05       -0.52      3.15 o 
 -12   8  17      160.43      168.30      7.65 o 
 -11   8  17        0.31       -0.88      2.19 o 
 -10   8  17       26.25       28.70      2.33 o 
  -9   8  17      101.61      112.27      8.39 o 
  -8   8  17        0.21       -0.40      1.48 o 
  -7   8  17      472.71      451.29     11.11 o 
  -6   8  17        0.00        0.39      3.53 o 
  -5   8  17       23.87       25.27      2.94 o 
  -4   8  17       64.99       82.26      7.22 o 
  -3   8  17       49.44       29.79      4.37 o 
  -2   8  17       25.08       22.64      4.32 o 
  -1   8  17       20.61       19.61      4.42 o 
 -12   9  17       22.11       16.12      1.92 o 
 -11   9  17       12.53       13.88      2.59 o 
 -10   9  17      148.18      143.28      4.35 o 
  -9   9  17       53.67       64.44      6.35 o 
  -8   9  17       69.87       66.12      3.48 o 
  -7   9  17       51.05       46.13      3.37 o 
  -6   9  17       96.90      108.58      5.39 o 
  -5   9  17      143.12      148.17      4.52 o 
  -4   9  17       18.80       23.30      2.72 o 
  -3   9  17      170.99      165.85      8.90 o 
  -2   9  17       27.01       27.34      4.54 o 
 -11  10  17       13.86       17.37      2.00 o 
 -10  10  17       32.20       30.41      3.73 o 
  -9  10  17      206.81      205.11      5.81 o 
  -8  10  17      121.00      135.25      4.74 o 
  -7  10  17        7.28        4.93      2.27 o 
  -6  10  17        3.43        0.73      1.61 o 
  -5  10  17      179.46      189.98      6.39 o 
  -4  10  17      297.23      312.90      8.90 o 
  -3  10  17       36.97       49.30      5.66 o 
  -9  11  17       16.06       21.26      2.29 o 
  -8  11  17        6.18        5.74      1.99 o 
  -7  11  17       26.36       24.03      3.42 o 
  -6  11  17        6.47        4.82      1.86 o 
 -16   0  18      362.41      377.04     11.99 o 
 -15   0  18        0.05       -2.69      5.13 o 
 -14   0  18      165.65      176.46      7.49 o 
 -13   0  18      373.93      394.06     11.67 o 
 -12   0  18       63.97       56.35      8.57 o 
 -11   0  18      343.07      341.15     10.31 o 
 -10   0  18       31.65       27.94      3.29 o 
  -9   0  18        6.65        4.49      5.37 o 
  -8   0  18      247.19      260.41     13.32 o 
  -7   0  18      853.62      863.88     20.22 o 
  -6   0  18       97.86      100.51      8.14 o 
  -5   0  18       95.14       98.29      4.13 o 
  -4   0  18       50.59       50.37      4.44 o 
  -3   0  18      153.61      165.17      8.46 o 
  -2   0  18       73.92       63.04      6.49 o 
  -1   0  18      673.72      706.29     23.81 o 
   0   0  18       75.90       68.76      7.07 o 
 -16   1  18        0.01       -0.88      2.21 o 
 -15   1  18        7.64        5.92      2.11 o 
 -14   1  18        8.95       11.57      2.15 o 
 -13   1  18      209.80      217.05      6.37 o 
 -12   1  18       66.74       72.09      3.47 o 
 -11   1  18       26.79       30.24      3.02 o 
 -10   1  18       35.80       35.28      2.49 o 
  -9   1  18      112.03      112.66      5.53 o 
  -8   1  18        2.46        4.26      1.56 o 
  -7   1  18        0.23        0.53      1.53 o 
  -6   1  18       42.83       41.02      2.60 o 
  -5   1  18      116.22      126.64      3.24 o 
  -4   1  18        9.70       12.54      1.69 o 
  -3   1  18       27.31       30.43      2.51 o 
  -2   1  18        4.89        4.27      3.64 o 
  -1   1  18      142.81      171.01      7.06 o 
   0   1  18      221.00      224.40      8.01 o 
 -15   2  18       15.66       16.57      3.20 o 
 -14   2  18        4.04        1.45      2.70 o 
 -13   2  18      646.36      665.02     12.01 o 
 -12   2  18        0.60        3.36      2.17 o 
 -11   2  18      134.88      133.38      4.28 o 
 -10   2  18       20.54       23.89      2.35 o 
  -9   2  18      151.76      150.82      3.95 o 
  -8   2  18      386.63      385.72     10.55 o 
  -7   2  18      300.29      311.62      6.00 o 
  -6   2  18       43.04       43.71      2.43 o 
  -5   2  18       52.78       49.41      2.85 o 
  -4   2  18        0.37        1.21      1.55 o 
  -3   2  18       37.84       39.87      2.74 o 
  -2   2  18       96.59       89.74      4.42 o 
  -1   2  18       16.56       14.45      3.89 o 
   0   2  18        0.43       -1.55      2.77 o 
 -15   3  18        2.13        1.07      1.84 o 
 -14   3  18      107.00      121.08      4.32 o 
 -13   3  18       27.72       33.45      2.70 o 
 -12   3  18      250.93      252.45      6.17 o 
 -11   3  18      110.80      115.39      3.62 o 
 -10   3  18        0.21       -0.38      1.30 o 
  -9   3  18       43.42       47.95      2.80 o 
  -8   3  18       73.32       75.42      3.37 o 
  -7   3  18       33.55       29.11      2.11 o 
  -6   3  18      333.73      361.77      9.40 o 
  -5   3  18      316.63      319.07      7.99 o 
  -4   3  18       20.53       21.45      2.53 o 
  -3   3  18       10.63        5.37      2.03 o 
  -2   3  18      210.57      220.64      6.32 o 
  -1   3  18       13.74       12.41      3.19 o 
   0   3  18       52.15       52.30      4.65 o 
 -15   4  18       91.20       88.41      3.96 o 
 -14   4  18       39.30       41.08      2.94 o 
 -13   4  18        0.07        1.04      1.55 o 
 -12   4  18       92.52      104.59      3.53 o 
 -11   4  18      171.54      174.25      4.39 o 
 -10   4  18        1.60        2.74      1.37 o 
  -9   4  18       77.24       68.67      2.91 o 
  -8   4  18       19.76       21.23      1.96 o 
  -7   4  18      104.60      109.78      3.50 o 
  -6   4  18      426.90      418.18      9.55 o 
  -5   4  18       24.93       20.05      3.24 o 
  -4   4  18      185.49      178.57      6.68 o 
  -3   4  18        0.07       -0.90      2.07 o 
  -2   4  18      107.13      108.45      4.50 o 
  -1   4  18      122.33      127.60      4.95 o 
   0   4  18       97.91      106.15      5.74 o 
 -15   5  18        5.08        7.35      3.82 o 
 -14   5  18        4.65        8.94      1.92 o 
 -13   5  18        0.07        0.55      1.58 o 
 -12   5  18      414.08      420.95      7.83 o 
 -11   5  18       79.73       75.46      3.11 o 
 -10   5  18       78.27       92.28      3.80 o 
  -9   5  18       54.86       53.32      2.67 o 
  -8   5  18      192.06      193.49      6.49 o 
  -7   5  18      453.14      481.45     10.49 o 
  -6   5  18       96.76      102.61      4.32 o 
  -5   5  18       11.83        9.86      2.44 o 
  -4   5  18       60.87       64.55     10.19 o 
  -3   5  18       45.28       43.62      3.88 o 
  -2   5  18       13.40       13.89      2.39 o 
  -1   5  18       70.76       74.26      4.14 o 
 -14   6  18       80.00       78.71      3.77 o 
 -13   6  18       95.93      103.98      4.04 o 
 -12   6  18        1.42        2.76      1.61 o 
 -11   6  18       15.19       12.08      1.93 o 
 -10   6  18        7.30        8.54      1.88 o 
  -9   6  18      134.15      125.63      4.25 o 
  -8   6  18      256.77      247.95      6.72 o 
  -7   6  18       69.46       82.90      3.89 o 
  -6   6  18      147.95      160.01      6.09 o 
  -5   6  18       91.20       81.43      4.67 o 
  -4   6  18      168.55      185.18      6.84 o 
  -3   6  18       33.95       31.86      3.77 o 
  -2   6  18       52.62       53.98      4.31 o 
  -1   6  18        3.41        0.77      2.52 o 
 -13   7  18       16.77       18.95      2.27 o 
 -12   7  18        5.76        4.30      2.52 o 
 -11   7  18       31.11       35.16      2.63 o 
 -10   7  18      101.62      104.03      3.94 o 
  -9   7  18        4.13        6.49      1.86 o 
  -8   7  18      110.99      101.34      4.24 o 
  -7   7  18       70.45       83.06      3.88 o 
  -6   7  18        7.44        4.59      3.18 o 
  -5   7  18      222.72      227.55      7.50 o 
  -4   7  18       61.23       58.02      4.20 o 
  -3   7  18       11.40       16.76      2.96 o 
  -2   7  18       24.40       27.73      4.73 o 
 -12   8  18       39.24       46.23      2.88 o 
 -11   8  18       52.14       48.01      4.68 o 
 -10   8  18      177.86      201.81      5.47 o 
  -9   8  18      205.87      224.42      6.33 o 
  -8   8  18      150.13      145.94      5.10 o 
  -7   8  18       14.03        8.91      2.00 o 
  -6   8  18        1.10       -0.19      2.19 o 
  -5   8  18        6.31        9.59      2.48 o 
  -4   8  18        0.44        2.22      2.34 o 
  -3   8  18      119.72      123.58      7.85 o 
 -11   9  18       14.01       13.93      4.54 o 
 -10   9  18      148.23      163.96      6.73 o 
  -9   9  18      112.68      110.45      4.39 o 
  -8   9  18       85.50       90.58      5.32 o 
  -7   9  18       57.26       49.60      3.84 o 
  -6   9  18        5.93        1.64      2.09 o 
  -5   9  18        7.65        2.35      2.62 o 
  -4   9  18      192.89      190.25      9.67 o 
  -9  10  18      195.57      205.39      6.01 o 
  -8  10  18       61.35       60.63      3.49 o 
  -7  10  18        3.21        5.20      2.12 o 
  -6  10  18       14.80       13.83      3.24 o 
 -15   1  19        0.47       -0.92      1.84 o 
 -14   1  19      273.14      269.52      6.69 o 
 -13   1  19      447.80      462.59      9.36 o 
 -12   1  19       41.77       44.21      2.96 o 
 -11   1  19       49.06       58.29      3.21 o 
 -10   1  19      291.34      295.28      6.77 o 
  -9   1  19      100.05      108.99      5.52 o 
  -8   1  19      818.42      845.14     12.59 o 
  -7   1  19       19.78       19.92      1.96 o 
  -6   1  19        5.39        3.60      1.47 o 
  -5   1  19      135.43      129.63      3.72 o 
  -4   1  19      213.71      204.64      5.37 o 
  -3   1  19       76.68       71.02      4.92 o 
  -2   1  19       60.98       49.64      5.21 o 
  -1   1  19       50.97       45.17      4.30 o 
 -15   2  19        5.88       14.19      3.85 o 
 -14   2  19       60.31       56.40      3.47 o 
 -13   2  19       56.46       63.76      4.01 o 
 -12   2  19       57.32       55.97      3.23 o 
 -11   2  19       96.43      104.22      3.92 o 
 -10   2  19       79.49       76.99      3.49 o 
  -9   2  19      293.95      305.37      6.12 o 
  -8   2  19      122.28      146.66      4.06 o 
  -7   2  19       38.67       45.03      2.55 o 
  -6   2  19       49.97       54.91      2.81 o 
  -5   2  19       55.42       66.16      5.81 o 
  -4   2  19       64.85       65.85      3.83 o 
  -3   2  19       64.64       62.87      3.84 o 
  -2   2  19        9.79        9.70      3.06 o 
  -1   2  19       89.30       78.08      5.30 o 
 -15   3  19        0.02        0.75      2.04 o 
 -14   3  19        0.63        0.35      2.01 o 
 -13   3  19       99.70       98.44      4.02 o 
 -12   3  19      138.86      137.99      8.04 o 
 -11   3  19       43.19       37.37      2.43 o 
 -10   3  19       58.53       56.28      2.79 o 
  -9   3  19       55.87       53.73      3.27 o 
  -8   3  19       68.93       69.18      2.98 o 
  -7   3  19        8.01        6.28      1.59 o 
  -6   3  19       22.49       14.71      2.34 o 
  -5   3  19      149.13      160.47      7.58 o 
  -4   3  19       88.13       94.95      4.41 o 
  -3   3  19       29.67       31.92      2.69 o 
  -2   3  19      148.71      164.07      5.63 o 
  -1   3  19      190.71      198.75      8.46 o 
 -14   4  19        0.15        1.75      1.86 o 
 -13   4  19       58.51       63.60      3.11 o 
 -12   4  19      461.87      487.99      8.53 o 
 -11   4  19        4.68        9.67      1.78 o 
 -10   4  19       24.36       20.38      2.00 o 
  -9   4  19      209.27      224.15      5.15 o 
  -8   4  19        9.60       10.49      1.67 o 
  -7   4  19        0.01       -1.56      1.56 o 
  -6   4  19       16.35       14.77      2.90 o 
  -5   4  19        3.13        3.93      2.30 o 
  -4   4  19      273.40      268.97     11.19 o 
  -3   4  19      186.47      198.84      6.63 o 
  -2   4  19       56.94       54.26      4.27 o 
 -14   5  19       65.54       67.69      3.26 o 
 -13   5  19       94.96       99.88      3.71 o 
 -12   5  19      158.86      162.48      4.46 o 
 -11   5  19        2.91        5.97      1.71 o 
 -10   5  19      359.86      349.44      7.67 o 
  -9   5  19       10.81        9.91      1.91 o 
  -8   5  19        4.73        5.53      1.90 o 
  -7   5  19       13.37       12.60      2.26 o 
  -6   5  19      404.59      392.48      9.37 o 
  -5   5  19       40.96       40.33      3.41 o 
  -4   5  19       16.59       24.93      3.38 o 
  -3   5  19        0.87        1.64      3.28 o 
  -2   5  19        2.63        3.43      2.23 o 
 -13   6  19       71.55       69.21      3.72 o 
 -12   6  19        1.34        1.02      1.80 o 
 -11   6  19      227.82      240.64      6.15 o 
 -10   6  19        0.67        0.33      1.62 o 
  -9   6  19      182.87      181.53      5.26 o 
  -8   6  19        1.36        0.34      1.64 o 
  -7   6  19       14.68       19.11      2.53 o 
  -6   6  19        0.20        0.36      1.79 o 
  -5   6  19       10.13        8.78      2.59 o 
  -4   6  19        0.05       -3.13      3.73 o 
  -3   6  19       58.41       58.87      6.41 o 
 -12   7  19       34.04       29.18      2.62 o 
 -11   7  19        0.58        1.51      1.67 o 
 -10   7  19        0.05        0.04      1.65 o 
  -9   7  19        9.45        7.65      2.04 o 
  -8   7  19        5.55        2.54      1.80 o 
  -7   7  19       55.05       55.38      3.57 o 
  -6   7  19      182.71      188.44      6.91 o 
  -5   7  19        0.17       -1.81      2.56 o 
  -4   7  19        1.54       -2.13      2.13 o 
 -11   8  19      148.69      153.79      4.96 o 
 -10   8  19       56.96       62.39      3.61 o 
  -9   8  19       30.54       33.38      2.97 o 
  -8   8  19      162.97      159.14      5.46 o 
  -7   8  19       37.79       38.08      3.32 o 
  -6   8  19      134.39      146.78      6.06 o 
  -5   8  19       55.05       49.17      4.10 o 
  -9   9  19      205.21      216.51      7.11 o 
  -8   9  19        1.35        2.57      2.06 o 
  -7   9  19        3.65        0.62      2.04 o 
 -14   0  20      715.65      761.86     26.89 o 
 -13   0  20       26.30       35.46      4.11 o 
 -12   0  20       32.10       30.26      7.78 o 
 -11   0  20      204.33      219.85      8.28 o 
 -10   0  20      689.18      690.59     17.55 o 
  -9   0  20       96.31      101.78      9.95 o 
  -8   0  20      140.28      139.72      6.48 o 
  -7   0  20       83.53       81.40      5.68 o 
  -6   0  20      499.75      547.56     15.27 o 
  -5   0  20      226.06      248.32      8.36 o 
  -4   0  20        2.00       -3.16      3.60 o 
  -3   0  20        0.13        0.95      4.11 o 
 -14   1  20       41.29       42.61      3.23 o 
 -13   1  20       95.34      110.05      6.33 o 
 -12   1  20       49.74       55.62      3.35 o 
 -11   1  20       11.85       13.71      2.18 o 
 -10   1  20        0.43        0.99      2.39 o 
  -9   1  20      245.35      259.15      6.84 o 
  -8   1  20      101.33      112.10      3.66 o 
  -7   1  20        6.32        3.64      1.53 o 
  -6   1  20       30.84       33.71      2.22 o 
  -5   1  20       20.98       23.37      2.45 o 
  -4   1  20        0.37        1.52      2.47 o 
  -3   1  20       40.78       38.57      4.18 o 
 -14   2  20       39.39       40.06      3.12 o 
 -13   2  20       59.34       66.51      4.18 o 
 -12   2  20       26.03       29.54      3.25 o 
 -11   2  20      376.00      395.47     12.33 o 
 -10   2  20        9.07        8.52      1.91 o 
  -9   2  20       12.79       15.31      1.96 o 
  -8   2  20       21.93       22.48      2.15 o 
  -7   2  20       28.58       24.44      2.14 o 
  -6   2  20       14.24       15.93      2.57 o 
  -5   2  20      117.95      121.68      5.20 o 
  -4   2  20        8.88       10.40      2.07 o 
  -3   2  20       28.45       23.56      3.64 o 
 -14   3  20       35.20       37.64      3.04 o 
 -13   3  20        0.09       -0.29      1.79 o 
 -12   3  20       95.96      100.59      5.45 o 
 -11   3  20        2.64        2.41      1.65 o 
 -10   3  20      320.61      338.11      7.08 o 
  -9   3  20      235.02      251.59      5.60 o 
  -8   3  20       54.65       55.21      5.81 o 
  -7   3  20      139.18      127.33      5.03 o 
  -6   3  20        7.93        7.41      2.15 o 
  -5   3  20       10.42       10.33      2.40 o 
  -4   3  20       33.95       39.07      2.96 o 
  -3   3  20        0.38       -2.10      2.10 o 
 -13   4  20       37.52       35.18      2.65 o 
 -12   4  20        3.16        3.31      2.11 o 
 -11   4  20        3.16        3.23      2.89 o 
 -10   4  20       79.10       86.36      3.45 o 
  -9   4  20      216.90      220.23      5.92 o 
  -8   4  20        0.03       -0.95      1.79 o 
  -7   4  20      109.04      114.81      7.53 o 
  -6   4  20       33.11       36.07      3.19 o 
  -5   4  20      251.25      256.19      7.42 o 
  -4   4  20       60.52       63.55      4.20 o 
  -3   4  20       93.56       93.47      4.02 o 
 -13   5  20       60.14       63.85      4.41 o 
 -12   5  20        0.05       -0.49      1.84 o 
 -11   5  20      280.46      307.27      9.87 o 
 -10   5  20      152.67      165.56      5.14 o 
  -9   5  20        6.43        4.29      2.37 o 
  -8   5  20        0.02       -1.36      1.77 o 
  -7   5  20       87.65       91.60      4.43 o 
  -6   5  20        8.58        9.49      2.31 o 
  -5   5  20       75.60       84.10      4.36 o 
  -4   5  20      115.66      128.98      5.32 o 
 -12   6  20      405.27      410.77      8.87 o 
 -11   6  20       32.90       39.43      3.79 o 
 -10   6  20       80.18       79.22      5.52 o 
  -9   6  20        2.74        2.19      1.96 o 
  -8   6  20       25.23       24.28      3.54 o 
  -7   6  20      332.68      346.95     17.59 o 
  -6   6  20       46.14       39.27      3.45 o 
  -5   6  20       10.08       10.39      2.40 o 
 -11   7  20        1.75        1.43      1.99 o 
 -10   7  20        0.24       -0.31      3.26 o 
  -9   7  20        0.61        1.87      1.89 o 
  -8   7  20        3.92        5.07      2.10 o 
  -7   7  20        4.07        8.83      2.61 o 
  -6   7  20       26.31       26.19      3.45 o 
 -13   1  21      213.91      229.48      6.29 o 
 -12   1  21       22.50       24.14      2.68 o 
 -11   1  21        0.65        3.89      1.87 o 
 -10   1  21       45.96       46.56      3.17 o 
  -9   1  21       48.96       49.06      3.23 o 
  -8   1  21       50.41       45.42      2.78 o 
  -7   1  21       29.33       27.03      2.35 o 
  -6   1  21      260.02      281.17      7.33 o 
  -5   1  21       37.69       28.59      3.10 o 
  -4   1  21        2.17       -1.30      2.72 o 
 -13   2  21       42.02       48.87      3.38 o 
 -12   2  21      286.48      322.98      7.65 o 
 -11   2  21        0.36        3.64      1.92 o 
 -10   2  21       11.10       15.29      2.73 o 
  -9   2  21       40.42       41.24      2.67 o 
  -8   2  21        7.77        9.99      2.15 o 
  -7   2  21      135.54      142.02      5.42 o 
  -6   2  21       11.71        8.90      2.89 o 
  -5   2  21        8.25       11.99      2.99 o 
 -13   3  21      225.36      225.14      9.58 o 
 -12   3  21       15.53       14.21      3.20 o 
 -11   3  21      509.65      524.15      9.25 o 
 -10   3  21        1.90        1.56      1.68 o 
  -9   3  21      168.30      167.82      5.95 o 
  -8   3  21        0.01        1.42      2.49 o 
  -7   3  21        2.46        1.68      2.13 o 
  -6   3  21        0.60        2.04      2.10 o 
  -5   3  21        4.94        4.27      2.20 o 
 -12   4  21        0.59        2.24      1.84 o 
 -11   4  21        5.83        7.70      1.95 o 
 -10   4  21      156.71      176.88      5.54 o 
  -9   4  21       51.74       51.21      3.75 o 
  -8   4  21        0.36       -0.49      2.53 o 
  -7   4  21       51.74       55.70      3.92 o 
  -6   4  21        5.02        8.39      2.37 o 
 -11   5  21       40.26       45.73      3.64 o 
 -10   5  21       67.79       70.97      4.33 o 
  -9   5  21        7.20        5.58      2.20 o 
  -8   5  21       16.55       20.21      2.81 o 
  -7   5  21       96.16       96.56      7.09 o 
  -9   6  21        0.03       -0.88      3.16 o 
 -12   0  22      631.15      709.77     23.79 o 
 -11   0  22      152.35      159.10      7.39 o 
 -10   0  22        2.23        3.78      2.70 o 
  -9   0  22       86.15      114.38      6.35 o 
  -8   0  22      202.79      187.61     11.17 o 
  -7   0  22        0.05        2.83      5.25 o 
 -11   1  22       27.58       32.47      2.92 o 
 -10   1  22        3.69        3.38      1.90 o 
  -9   1  22        8.99       14.44      3.28 o 
  -8   1  22        0.07        2.00      3.03 o 
  -7   1  22       41.29       43.96      3.70 o 
 -11   2  22      148.13      160.14      5.28 o 
 -10   2  22        6.85        7.47      1.95 o 
  -9   2  22       34.35       43.91      2.92 o 
  -8   2  22      218.26      224.16      7.09 o 
 -10   3  22        3.15        1.51      1.92 o 
  -9   3  22        0.03        0.89      2.28 o 
  -8   3  22      375.09      407.12     16.99 o 
                                                 
